# Supplementary material for: Novel Afro-Caribbean Prostate Cancer Model Reveals Ancestry-Specific Drug Vulnerabilities with Therapeutic Implications for Black Patients
Source: Cancer Res Commun. 2025 Oct 3;5(10):1758–70. doi: 10.1158/2767-9764.CRC-25-0254 (PMC12490968; doi:10.1158/2767-9764.CRC-25-0254)
Supplement: Supplementary Table 1 — DEGs in ACRJ-PC28 vs Other PCa. This table presents the complete list of 1396 differentially expressed genes (DEGs) identified when comparing the novel Afro-Caribbean ACRJ-PC28 cell line against all other PCa cell lines (DU-145, PC-3, and MDA-PCA-2b). For each gene, we provide the gene symbol, gene name, log2 fold change, adjusted p-value, and functional categorization. Key genes highlighted include AR, TNFRSF14, C1QTNF9B, TNFSF11, TRAF, PARP1, BRCA1/2, RAD51, and FGFR family members, which may contribute to the unique drug response profile observed in ACRJ-PC28 cells. [file crc-25-0254_supplementary_table_1_supps1.xlsx]

## Sheet: DEGs_-_Annotated_DESeq2_result_
Supplemental 1:
GeneID	Base mean	log2(FC)	StdErr	Wald-Stats	P-value	P-adj	Chromosome	Start	End	Strand	Feature	Gene name
ENSG00000142515	41836.1	-30	4.75046	-6.31518	2.69848248853025e-10	1.01519159953915e-07	19	50854914	50860764	+	protein_coding	KLK3	most underexpressed
ENSG00000167751	5019.16	-29.8214	3.9669	-7.51755	5.58139285813039e-14	1.00788792232118e-10	19	50861567	50880567	+	protein_coding	KLK2
ENSG00000086205	3837.71	-29.4504	4.21194	-6.99213	2.70747617131547e-12	2.44458023508073e-09	11	49145091	49208638	-	protein_coding	FOLH1
ENSG00000183688	842.806	-27.372	3.8703	-7.07233	1.52351057074649e-12	1.52841966036334e-09	17	439977	445939	-	protein_coding	RFLNB
ENSG00000150594	824.847	-27.3105	4.66488	-5.85449	4.78469423873599e-09	1.21692969807175e-06	10	111077028	111080907	+	protein_coding	ADRA2A
ENSG00000162494	607.429	-26.9192	4.16928	-6.45654	1.07120739933568e-10	4.95996492748812e-08	1	13474972	13514003	-	protein_coding	LRRC38
ENSG00000169083	680.31	-26.8499	4.0162	-6.6854	2.30295060167521e-11	1.38622273216836e-08	X	67544020	67730619	+	protein_coding	AR
ENSG00000196091	526.445	-26.6949	4.59242	-5.81281	6.14313016911503e-09	1.44068369602441e-06	12	101568352	101686028	+	protein_coding	MYBPC1
ENSG00000289746	468.503	-26.5659	4.57372	-5.80839	6.30766155912127e-09	1.46030451839246e-06	7	38259642	38273636	-	protein_coding	TARP
ENSG00000204389	377.628	-26.2672	4.53805	-5.78821	7.11401245879741e-09	1.58598564174029e-06	6	31815542	31817946	+	protein_coding	HSPA1A
ENSG00000096088	312.887	-26.0149	4.50963	-5.76875	7.98629747168511e-09	1.7168638064725e-06	6	41736710	41754109	-	protein_coding	PGC
ENSG00000113430	311.535	-26.005	3.91158	-6.64819	2.96714270738027e-11	1.72840848418945e-08	5	1877412	1887236	-	protein_coding	IRX4
ENSG00000268606	252.048	-25.6356	4.47606	-5.72726	1.02067881797326e-08	2.16840212881896e-06	X	152749862	152753884	-	protein_coding	MAGEA2
ENSG00000221867	222.36	-25.5499	3.86677	-6.60757	3.90668537517071e-11	2.13778559105554e-08	X	152698766	152702347	+	protein_coding	MAGEA3
ENSG00000234964	218.553	-25.5245	4.48455	-5.69166	1.25809204122549e-08	2.58166205459659e-06	11	59781317	59781722	-	processed_pseudogene	FABP5P7
ENSG00000204379	176.662	-25.2345	3.89816	-6.47343	9.58034039823135e-11	4.55267860292794e-08	X	52495807	52500812	+	protein_coding	XAGE1A
ENSG00000078898	184.587	-25.1838	4.42904	-5.68606	1.30003470159632e-08	2.60844740460293e-06	20	33007703	33023703	+	protein_coding	BPIFB2
ENSG00000219928	166.597	-25.1557	4.44524	-5.65901	1.52247935794383e-08	2.89399286797364e-06	9	87525301	87525475	+	processed_pseudogene	NA
ENSG00000165556	156.271	-25.0671	3.96061	-6.32909	2.46615195621465e-10	9.47527064368598e-08	13	27960917	27969315	-	protein_coding	CDX2
ENSG00000262461	26.536	-25.0669	4.27697	-5.8609	4.60358177028902e-09	1.18773086140669e-06	7	73075971	73086038	-	protein_coding	SPDYE9
ENSG00000155495	156.444	-24.9304	4.40538	-5.65908	1.52187253783852e-08	2.89399286797364e-06	X	141903893	141909374	+	protein_coding	MAGEC1
ENSG00000183117	134.371	-24.8603	3.92752	-6.32977	2.45522445935102e-10	9.47527064368598e-08	8	2935352	4994972	-	protein_coding	CSMD1
ENSG00000227191	134.095	-24.8593	4.38391	-5.67057	1.42320416244951e-08	2.79350225712101e-06	7	38239579	38249572	-	TR_C_gene	TRGC2
ENSG00000177370	132.148	-24.8373	4.41404	-5.62688	1.83493787050916e-08	3.28072357085688e-06	17	997128	1003671	+	protein_coding	TIMM22
ENSG00000242574	126.477	-24.7766	3.86579	-6.40918	1.46302222044137e-10	6.44372079432444e-08	6	32934628	32941028	-	protein_coding	HLA-DMB
ENSG00000211689	114.643	-24.6456	4.3636	-5.648	1.62323978521775e-08	3.05338167098564e-06	7	38257878	38265678	-	TR_C_gene	TRGC1
ENSG00000285283	114.077	-24.6369	4.39521	-5.60541	2.07757773079376e-08	3.5932865046958e-06	11	31812390	32104665	+	protein_coding	NA
ENSG00000170323	114.641	-24.627	4.39581	-5.60239	2.11413662955701e-08	3.5932865046958e-06	8	81478418	81483236	-	protein_coding	FABP4
ENSG00000259660	105.328	-24.4922	4.35167	-5.62822	1.82076908799676e-08	3.28072357085688e-06	15	101751552	101764961	+	transcribed_unprocessed_pseudogene	DNM1P47
ENSG00000257520	99.2038	-24.4485	4.34449	-5.62747	1.82867786013797e-08	3.28072357085688e-06	14	36473206	36521149	-	protein_coding	SFTA3
ENSG00000198797	86.9694	-24.2679	4.36428	-5.56058	2.68884986077086e-08	4.22494639597771e-06	1	177170957	177282422	+	protein_coding	BRINP2
ENSG00000239402	86.0854	-24.2506	4.32949	-5.60127	2.12791897274564e-08	3.5932865046958e-06	2	130439284	130440296	-	transcribed_unprocessed_pseudogene	CYP4F62P
ENSG00000011114	85.6715	-24.2473	4.32897	-5.60117	2.12914861004791e-08	3.5932865046958e-06	14	93237549	93333092	-	protein_coding	BTBD7
ENSG00000152977	80.4245	-24.1596	4.32079	-5.59147	2.25161476326857e-08	3.76478327732443e-06	3	147393421	147510293	+	protein_coding	ZIC1
ENSG00000184937	80.4956	-24.1547	3.91925	-6.1631	7.13351363520983e-10	2.43050923065319e-07	11	32387774	32435564	-	protein_coding	WT1
ENSG00000235174	78.4983	-24.1287	4.35356	-5.54229	2.98541797459941e-08	4.41890801518985e-06	6	73373107	73373263	-	processed_pseudogene	RPL39P3
ENSG00000141668	76.5664	-24.0715	4.31731	-5.57558	2.46705255657295e-08	4.02264731870358e-06	18	72536679	72638521	-	protein_coding	CBLN2
ENSG00000183305	76.5664	-24.0698	4.31731	-5.57519	2.4726650369703e-08	4.02264731870358e-06	X	152714585	152718607	+	protein_coding	MAGEA2B
ENSG00000213401	68.7028	-23.9433	4.30705	-5.5591	2.71166577357224e-08	4.22494639597771e-06	X	152733756	152737669	+	protein_coding	MAGEA12
ENSG00000187474	68.7028	-23.9433	4.30705	-5.5591	2.71166649786278e-08	4.22494639597771e-06	19	51795156	51826190	+	protein_coding	FPR3
ENSG00000268916	66.6334	-23.907	4.30399	-5.55462	2.78212703514888e-08	4.257597457688e-06	X	152753920	152760222	+	protein_coding	CSAG3
ENSG00000127252	66.5441	-23.9053	4.30235	-5.55634	2.75495498764045e-08	4.25204933049668e-06	3	193241127	193277738	+	protein_coding	PLAAT1
ENSG00000204231	64.9112	-23.8711	4.30025	-5.5511	2.83876758906836e-08	4.30777017843668e-06	6	33193587	33200665	-	protein_coding	RXRB
ENSG00000240738	63.3224	-23.8349	4.29976	-5.5433	2.96821096088686e-08	4.41890801518985e-06	8	33859479	33860223	-	processed_pseudogene	RPL6P22
ENSG00000111052	58.356	-23.7229	4.29314	-5.52576	3.28071268897625e-08	4.70183410615342e-06	12	80792519	80937934	-	protein_coding	LIN7A
ENSG00000275011	56.7005	-23.6854	4.2912	-5.51954	3.39894797525898e-08	4.79517207322083e-06	17	8063935	8072533	+	unprocessed_pseudogene	ALOXE3P1
ENSG00000186458	55.8727	-23.6675	4.29024	-5.5166	3.45627404186241e-08	4.83824780216678e-06	20	257723	261096	+	protein_coding	DEFB132
ENSG00000011677	45.5259	-23.6543	4.27935	-5.52754	3.24743338705264e-08	4.69137216827173e-06	X	152166233	152451315	-	protein_coding	GABRA3
ENSG00000250273	29.931	-23.6429	4.31239	-5.48255	4.19229153173597e-08	5.56650004168653e-06	5	107195155	107195332	+	processed_pseudogene	PSMC1P5
ENSG00000226268	29.931	-23.6429	4.31239	-5.48255	4.1922915365454e-08	5.56650004168653e-06	11	49433479	49434438	-	processed_pseudogene	NA
ENSG00000176566	53.3895	-23.6044	4.28741	-5.50552	3.68080124663398e-08	5.11291607013203e-06	8	87870746	87874015	-	protein_coding	DCAF4L2
ENSG00000170373	52.5205	-23.5803	4.32148	-5.45655	4.85483053098193e-08	6.30708846967422e-06	20	23747561	23751268	-	protein_coding	CST1
ENSG00000143554	51.3202	-23.5518	4.28514	-5.49616	3.8814407394199e-08	5.30992855094277e-06	1	153774353	153780157	+	protein_coding	SLC27A3
ENSG00000240253	51.3202	-23.5518	4.28514	-5.49616	3.8814407394199e-08	5.30992855094277e-06	2	130690132	130702428	+	transcribed_unprocessed_pseudogene	FAR2P3
ENSG00000264350	50.6225	-23.5328	4.28281	-5.49471	3.91343689543285e-08	5.31344687652078e-06	18	54406888	54407114	-	processed_pseudogene	SNRPGP2
ENSG00000225108	50.8262	-23.5086	4.31982	-5.44204	5.26751307774763e-08	6.69864444774413e-06	2	109986938	109988394	-	processed_pseudogene	ZBTB45P1
ENSG00000213759	48.8369	-23.4817	4.28208	-5.48372	4.1648396900318e-08	5.56650004168653e-06	4	69199950	69214748	-	protein_coding	UGT2B11
ENSG00000078053	46.5401	-23.4081	4.27877	-5.47076	4.48116645692747e-08	5.88547781992013e-06	7	38383703	38631420	-	protein_coding	AMPH
ENSG00000234648	48.5673	-23.3639	4.31772	-5.41116	6.26170537619304e-08	7.33851680379139e-06	14	98973313	98973471	+	processed_pseudogene	NA
ENSG00000186310	44.6141	-23.3579	4.31406	-5.41436	6.15079712887777e-08	7.33593949916842e-06	X	93670929	93673578	-	protein_coding	NAP1L3
ENSG00000251491	43.4566	-23.3246	4.27737	-5.45302	4.95223222695248e-08	6.38767211102199e-06	2	158862310	158863285	+	transcribed_unprocessed_pseudogene	OR7E28P
ENSG00000126890	41.8011	-23.2716	4.27597	-5.44243	5.25588190570823e-08	6.69864444774413e-06	X	154651971	154653579	-	protein_coding	CTAG2
ENSG00000259040	40.0963	-23.2102	4.31164	-5.38315	7.31922377591734e-08	8.26065893409471e-06	6	7881521	8064364	-	protein_coding	BLOC1S5-TXNDC5
ENSG00000233327	39.3179	-23.186	4.27423	-5.42462	5.80790326736176e-08	7.20422136876879e-06	17	18513284	18519674	-	transcribed_unprocessed_pseudogene	USP32P2
ENSG00000262660	38.9668	-23.1746	4.31106	-5.37561	7.63235441523366e-08	8.56056248635339e-06	17	81703370	81720539	+	protein_coding	NA
ENSG00000198354	38.4901	-23.1614	4.27376	-5.41944	5.97865333101374e-08	7.29476498996258e-06	X	126163498	126166289	-	protein_coding	DCAF12L2
ENSG00000222038	37.6624	-23.129	4.27336	-5.41237	6.21944402183683e-08	7.33851680379139e-06	2	130611439	130658037	+	protein_coding	POTEJ
ENSG00000253797	37.5587	-23.1253	4.27166	-5.41366	6.17489206176396e-08	7.33593949916842e-06	13	52024690	52033600	+	protein_coding	UTP14C
ENSG00000174963	37.5587	-23.1253	4.27166	-5.41366	6.17489339243197e-08	7.33593949916842e-06	3	147386045	147406809	-	protein_coding	ZIC4
ENSG00000146374	37.5587	-23.1253	4.27166	-5.41366	6.17489646623989e-08	7.33593949916842e-06	6	127118670	127199481	+	protein_coding	RSPO3
ENSG00000225573	37.2485	-23.1135	4.27319	-5.40895	6.33962023142905e-08	7.33851680379139e-06	7	66606737	66607107	-	processed_pseudogene	RPL35P5
ENSG00000139874	75.7386	-23.0923	4.31624	-5.3501	8.79048393357767e-08	9.39281413447015e-06	14	38207903	38213067	+	protein_coding	SSTR1
ENSG00000148948	36.4208	-23.0864	4.2729	-5.40298	6.55430234772845e-08	7.53870011434907e-06	11	40114202	41459773	-	protein_coding	LRRC4C
ENSG00000145734	81.8867	-23.0684	4.35774	-5.29367	1.19887789046801e-07	1.19609596387135e-05	5	71455650	71567820	+	protein_coding	BDP1
ENSG00000276345	36.1431	-23.0632	4.31017	-5.35088	8.75283654153265e-08	9.39281413447015e-06	KI270721.1	2584	11802	+	protein_coding	NA
ENSG00000157873	35.5784	-23.0496	4.31011	-5.3478	8.90302304275334e-08	9.40180059099648e-06	1	2555638	2565382	+	protein_coding	TNFRSF14
ENSG00000167157	35.5174	-23.0482	4.27101	-5.39643	6.79784552250481e-08	7.7693350914805e-06	9	129665646	129722674	+	protein_coding	PRRX2
ENSG00000123407	32.282	-22.9216	4.27263	-5.36476	8.10562473451859e-08	8.90014541666592e-06	12	53954902	53958956	+	protein_coding	HOXC12
ENSG00000282785	32.19	-22.9152	4.31075	-5.31582	1.06179134681871e-07	1.07718135622765e-05	2	110279605	110285681	+	transcribed_unprocessed_pseudogene	MALLP1
ENSG00000125813	29.7988	-22.8192	4.27421	-5.33881	9.35583392648356e-08	9.67158456334987e-06	20	21705658	21718481	+	protein_coding	PAX1
ENSG00000188133	30.6185	-22.8098	4.27184	-5.33957	9.31664868537551e-08	9.67158456334987e-06	9	32783539	32789201	+	protein_coding	TMEM215
ENSG00000214216	29.3663	-22.7884	4.31275	-5.28395	1.26425325540022e-07	1.25438930142951e-05	3	158962927	159266307	+	protein_coding	IQCJ
ENSG00000183246	26.9443	-22.678	4.27623	-5.30327	1.13747312866781e-07	1.14751339427281e-05	22	21545665	21551461	-	protein_coding	RIMBP3C
ENSG00000231240	26.9017	-22.6756	4.27803	-5.30047	1.1550371480294e-07	1.15875893439527e-05	2	130036957	130038422	+	processed_pseudogene	KLF2P1
ENSG00000101441	27.1073	-22.602	4.31622	-5.23652	1.63634881779742e-07	1.56344904506804e-05	20	23685639	23689038	-	protein_coding	CST4
ENSG00000243955	25.2462	-22.5903	4.2815	-5.27625	1.31851257311614e-07	1.29400571653533e-05	6	52791370	52803860	-	protein_coding	GSTA1
ENSG00000257542	25.2462	-22.5903	4.2815	-5.27625	1.31851285769466e-07	1.29400571653533e-05	12	52107277	52108261	+	transcribed_unprocessed_pseudogene	OR7E47P
ENSG00000284964	25.4131	-22.5879	4.31999	-5.2287	1.7070842742625e-07	1.61395433636818e-05	1	149607466	149608516	+	transcribed_unprocessed_pseudogene	NA
ENSG00000231686	23.1768	-22.4706	4.28761	-5.24082	1.59862551867641e-07	1.53553083065206e-05	X	146619596	146620584	-	processed_pseudogene	ANKRD11P2
ENSG00000241418	22.3491	-22.4238	4.29073	-5.22611	1.73114792924377e-07	1.62818069303562e-05	X	131795656	131796167	-	processed_pseudogene	MCRIP2P1
ENSG00000235961	21.2288	-22.3517	4.29392	-5.20543	1.93547887183742e-07	1.74754406791105e-05	X	153072453	153075019	+	protein_coding	PNMA6A
ENSG00000179097	21.2288	-22.3517	4.29392	-5.20543	1.93547908728658e-07	1.74754406791105e-05	3	87792705	87993839	+	protein_coding	HTR1F
ENSG00000078596	20.6936	-22.2941	4.29843	-5.18657	2.14201825153953e-07	1.84193189823556e-05	X	79360383	79367667	-	protein_coding	ITM2A
ENSG00000169668	20.6936	-22.2941	4.29843	-5.18657	2.14201848836785e-07	1.84193189823556e-05	22	21115928	21119758	+	transcribed_unprocessed_pseudogene	BCRP2
ENSG00000269540	21.1075	-22.2587	4.2963	-5.18091	2.20809043669304e-07	1.88324505543168e-05	19	50058881	50060232	-	processed_pseudogene	NA
ENSG00000243792	19.8659	-22.2475	4.30314	-5.17007	2.34003481820089e-07	1.96541156963124e-05	2	158853754	158854576	+	transcribed_unprocessed_pseudogene	OR7E89P
ENSG00000205362	19.1876	-22.2181	4.3057	-5.16017	2.46724448754114e-07	2.04373857596412e-05	16	56638665	56640087	+	protein_coding	MT1A
ENSG00000254717	19.0381	-21.7764	4.30853	-5.05426	4.32057248946218e-07	3.33422641088496e-05	11	58884946	58893460	+	transcribed_unprocessed_pseudogene	GLYATL1P2
ENSG00000234851	3948.01	-17.415	2.43306	-7.15763	8.20839779342121e-13	8.71924984432943e-10	3	161429126	161429597	-	processed_pseudogene	RPL23AP42
ENSG00000165215	2579.71	-16.801	3.09747	-5.4241	5.8246556641945e-08	7.20422136876879e-06	7	73768996	73770270	-	protein_coding	CLDN3
ENSG00000196656	2367.07	-16.677	2.38764	-6.98471	2.85450880016931e-12	2.45460571016464e-09	4	113214045	113214393	-	transcribed_processed_pseudogene	NA
ENSG00000244398	1377.44	-15.8958	2.32298	-6.84285	7.76326265339354e-12	5.60755987979922e-09	11	16974692	16975013	-	processed_pseudogene	RPL36AP37
ENSG00000227097	918.895	-15.3123	2.51282	-6.09368	1.10347167133511e-09	3.49587569139814e-07	11	82689558	82689768	+	processed_pseudogene	RPS28P7
ENSG00000235655	916.404	-15.3079	2.37485	-6.44582	1.14978295948065e-10	5.19069517057541e-08	2	174719907	174720318	+	processed_pseudogene	H3P6
ENSG00000160932	889.673	-15.2653	2.31547	-6.59272	4.31844282058651e-11	2.22806972726146e-08	8	143017981	143023832	+	protein_coding	LY6E
ENSG00000185686	872.837	-15.2375	2.40288	-6.34136	2.27747331267355e-10	9.13924735116867e-08	22	22547700	22559361	-	protein_coding	PRAME
ENSG00000204227	627.793	-14.7625	2.35566	-6.2668	3.68539242204115e-10	1.33101632714438e-07	6	33208499	33212722	+	protein_coding	RING1
ENSG00000136352	496.423	-14.4235	3.58931	-4.01848	5.85759159546422e-05	0.002172	14	36516391	36521149	-	protein_coding	NKX2-1
ENSG00000162009	383.216	-14.05	3.24544	-4.32917	1.49674316236019e-05	0.000685995	16	1063866	1081454	+	protein_coding	SSTR5
ENSG00000288725	367.925	-13.9916	2.38723	-5.86104	4.59980729699157e-09	1.18773086140669e-06	16	56430555	56501497	-	protein_coding	NA
ENSG00000228589	331.088	-13.8388	2.38403	-5.80477	6.44531014926768e-09	1.4732836794364e-06	1	28095741	28096422	-	processed_pseudogene	SPCS2P4
ENSG00000166206	328.228	-13.8261	3.09736	-4.46383	8.05060036701553e-06	0.000415365	15	26543551	26939539	-	protein_coding	GABRB3
ENSG00000085721	302.466	-13.7084	3.48086	-3.93823	8.20850742864891e-05	0.00287266	16	15060032	15094311	-	protein_coding	RRN3
ENSG00000144339	1686.96	-13.6778	3.73087	-3.66613	0.000246253	0.00677871	2	191949042	192194933	-	protein_coding	TMEFF2
ENSG00000204371	293.472	-13.6653	3.58182	-3.81517	0.000136087	0.00423019	6	31879758	31897698	-	protein_coding	EHMT2
ENSG00000180581	286.298	-13.6293	2.31182	-5.89547	3.73619850991609e-09	1.05419176081351e-06	10	91807178	91807439	-	processed_pseudogene	SRP9P1
ENSG00000225840	4326.93	-13.4022	1.61436	-8.3019	1.02457542262407e-16	3.70035659634909e-13	Y	10197255	10199103	-	processed_pseudogene	NA
ENSG00000137142	235.011	-13.3451	3.03816	-4.39249	1.12057341886565e-05	0.000543754	9	38406527	38424454	-	protein_coding	IGFBPL1
ENSG00000131459	229.071	-13.3074	2.75524	-4.82983	1.36651675347321e-06	9.07907466251435e-05	5	180300697	180353336	-	protein_coding	GFPT2
ENSG00000224831	205.938	-13.1535	2.4693	-5.32682	9.99465424319879e-08	1.02547424047548e-05	3	149982180	149983308	-	processed_pseudogene	TMEM183BP
ENSG00000224837	194.66	-13.073	2.34967	-5.56377	2.64004198450111e-08	4.22494639597771e-06	1	168055900	168056422	-	processed_pseudogene	GCSHP5
ENSG00000233966	194.529	-13.072	2.31726	-5.64115	1.68913623110297e-08	3.11249204706708e-06	17	15704231	15704900	-	processed_pseudogene	UBE2SP1
ENSG00000034053	319.231	-13.0621	2.43713	-5.3596	8.34077630497113e-08	9.07335774187763e-06	15	28884482	29118315	+	protein_coding	APBA2
ENSG00000159674	20190.8	-13.0125	3.03288	-4.29046	1.78300144012362e-05	0.000798944	4	1166931	1208962	-	protein_coding	SPON2
ENSG00000228532	180.925	-12.9683	2.49006	-5.20804	1.90850909789932e-07	1.74338626177155e-05	X	115718941	115719229	-	processed_pseudogene	SUMO2P21
ENSG00000262246	180.475	-12.9642	2.4847	-5.21762	1.81241385729059e-07	1.66982497117109e-05	16	4354541	4425705	-	protein_coding	CORO7
ENSG00000178343	175.051	-12.9189	3.70826	-3.48383	0.000494302	0.011551	4	42397487	42402487	+	protein_coding	SHISA3
ENSG00000172572	174.715	-12.9154	3.45088	-3.74265	0.000182086	0.00531812	12	20368536	20688583	+	protein_coding	PDE3A
ENSG00000285505	168.289	-12.8625	3.41856	-3.76255	0.000168191	0.00499537	19	41956878	41994232	-	protein_coding	NA
ENSG00000106066	163.747	-12.823	3.42645	-3.74236	0.000182297	0.00531812	7	28995234	29195451	-	protein_coding	CPVL
ENSG00000176595	161.557	-12.8044	3.36904	-3.80062	0.000144336	0.00444781	8	1973676	2006936	+	protein_coding	KBTBD11
ENSG00000229644	159.968	-12.7904	2.48902	-5.13873	2.7659751845495e-07	2.23673529877246e-05	10	36521720	36524234	-	processed_pseudogene	NAMPTP1
ENSG00000154545	159.165	-12.7903	2.90463	-4.4034	1.06567842491342e-05	0.000518707	X	52184875	52192268	+	protein_coding	MAGED4
ENSG00000112511	158.399	-12.7752	3.43865	-3.71517	0.00020307	0.00584089	6	33410398	33416453	+	protein_coding	PHF1
ENSG00000170500	764.113	-12.762	2.47851	-5.14908	2.61769607132175e-07	2.14865252981492e-05	2	100271874	100322501	-	protein_coding	LONRF2
ENSG00000155816	155.956	-12.7531	3.27026	-3.89972	9.63024513251072e-05	0.00326885	1	240014347	240475187	+	protein_coding	FMN2
ENSG00000112319	154.223	-12.7355	3.27062	-3.89391	9.86405153379189e-05	0.00331753	6	133240513	133532128	+	protein_coding	EYA4
ENSG00000282051	153.323	-12.7289	2.43925	-5.21834	1.80530014572769e-07	1.66982497117109e-05	19	197960	198396	+	transcribed_processed_pseudogene	NA
ENSG00000154654	152.731	-12.7244	3.68072	-3.45706	0.000546113	0.0124955	21	20998408	21543329	+	protein_coding	NCAM2
ENSG00000106772	3492.1	-12.6592	3.47003	-3.64816	0.000264128	0.00718316	9	76611375	76906114	-	protein_coding	PRUNE2
ENSG00000179673	145.725	-12.6555	3.36431	-3.76169	0.000168769	0.00500433	17	46978155	46979253	-	protein_coding	RPRML
ENSG00000227473	144.841	-12.6472	2.52638	-5.00605	5.55585466287723e-07	4.14576956620814e-05	8	144141213	144143664	-	unitary_pseudogene	TSSK5P
ENSG00000223519	136.613	-12.5626	3.16006	-3.97544	7.02497467765218e-05	0.00253208	1	246771836	246839611	-	transcribed_unitary_pseudogene	KIF28P
ENSG00000229944	136.162	-12.558	2.45743	-5.11023	3.21774570544146e-07	2.57106424552486e-05	17	49424268	49424922	-	processed_pseudogene	EIF4EP2
ENSG00000228492	133.471	-12.5297	2.42201	-5.17326	2.30046596736801e-07	1.95031992670101e-05	X	74202833	74204595	+	processed_pseudogene	RAB11FIP1P1
ENSG00000253861	132.482	-12.5176	2.4053	-5.20419	1.94848248732068e-07	1.75053217691726e-05	5	168552276	168553727	-	processed_pseudogene	SLC2A3P1
ENSG00000157927	127.808	-12.457	3.03821	-4.1001	4.1297747560139e-05	0.00162474	7	4797054	4883716	-	protein_coding	RADIL
ENSG00000120903	123.216	-12.4172	3.70764	-3.34908	0.000810798	0.0165943	8	27459755	27479883	-	protein_coding	CHRNA2
ENSG00000154655	123.033	-12.409	2.88565	-4.30024	1.70615018610797e-05	0.000766409	18	5954705	6415237	-	protein_coding	L3MBTL4
ENSG00000109625	116.923	-12.3366	3.52858	-3.4962	0.000471935	0.0112297	4	8592659	8619759	+	protein_coding	CPZ
ENSG00000132692	322.343	-12.3064	2.24976	-5.4701	4.49770705033214e-08	5.88547781992013e-06	1	156641389	156659532	+	protein_coding	BCAN
ENSG00000273217	112.227	-12.2783	3.39979	-3.6115	0.000304436	0.00802556	5	131425890	131796983	-	protein_coding	NA
ENSG00000104894	108.97	-12.2314	2.72388	-4.49043	7.10805035113229e-06	0.000380528	19	49335170	49343335	+	protein_coding	CD37
ENSG00000204315	105.932	-12.1944	2.34659	-5.19666	2.02901077940797e-07	1.78731105631947e-05	6	32128706	32130288	-	protein_coding	FKBPL
ENSG00000274985	104.603	-12.1769	2.34602	-5.19047	2.09762225596359e-07	1.83416379323798e-05	10	29421475	29422012	-	unprocessed_pseudogene	PTCHD3P1
ENSG00000260097	102.543	-12.1499	2.50388	-4.85244	1.21953107382941e-06	8.3891629527781e-05	7	102345745	102356444	-	protein_coding	SPDYE6
ENSG00000111700	102.537	-12.1458	3.39496	-3.5776	0.000346759	0.00894539	12	20810701	20916911	+	protein_coding	SLCO1B3
ENSG00000257790	100.896	-12.1235	2.38406	-5.08523	3.67182282218134e-07	2.90814809311187e-05	12	53153271	53154484	+	processed_pseudogene	EIF4A1P4
ENSG00000099937	99.743	-12.1075	3.19884	-3.78496	0.00015373	0.00465002	22	20774112	20787720	+	protein_coding	SERPIND1
ENSG00000280165	96.8715	-12.0664	3.48555	-3.46184	0.000536498	0.0123572	13	61409684	61415849	-	protein_coding	PCDH20
ENSG00000188931	96.4346	-12.0599	2.37371	-5.08059	3.76265515538912e-07	2.94138644138601e-05	1	161364732	161367876	-	protein_coding	CFAP126
ENSG00000223349	95.8226	-12.0509	3.66096	-3.29173	0.000995728	0.0194178	2	130692242	130693770	-	processed_pseudogene	KLF2P3
ENSG00000103460	404.4	-11.9966	3.957	-3.03173	0.00243155	0.036139	16	52436416	52547802	-	protein_coding	TOX3
ENSG00000170577	90.0956	-11.9588	2.74721	-4.35309	1.34233385575547e-05	0.000623133	2	45005181	45009452	-	protein_coding	SIX2
ENSG00000213839	89.7903	-11.9576	2.42268	-4.93568	7.98729937651312e-07	5.72359730718547e-05	9	37885682	37886390	+	processed_pseudogene	TMX2P1
ENSG00000244563	89.5489	-11.9524	2.39044	-5.0001	5.73002551255104e-07	4.24068855351011e-05	2	127846735	127847084	-	processed_pseudogene	RPS26P19
ENSG00000275004	89.1591	-11.9462	2.50608	-4.76688	1.8710461131558e-06	0.00011897	22	22484420	22508742	-	protein_coding	ZNF280B
ENSG00000249780	88.8605	-11.9416	3.34393	-3.57114	0.000355437	0.00911715	4	12640297	12640637	-	processed_pseudogene	NA
ENSG00000196557	86.3461	-11.9067	2.81373	-4.23163	2.32001840396369e-05	0.000997497	16	1153102	1224169	+	protein_coding	CACNA1H
ENSG00000235636	83.1822	-11.8465	2.36117	-5.01723	5.24205316840925e-07	3.96071113452445e-05	X	47512601	47513483	-	processed_pseudogene	NUS1P1
ENSG00000215183	1867.1	-11.845	3.06931	-3.85917	0.000113771	0.00369018	9	35752989	35756613	-	protein_coding	MSMP
ENSG00000286231	82.7288	-11.8387	2.45332	-4.8256	1.39578925724361e-06	9.19896438222814e-05	1	220786989	220884503	+	protein_coding	NA
ENSG00000142149	81.3107	-11.8146	2.70934	-4.36072	1.29637126098475e-05	0.000608049	21	31873019	32044633	+	protein_coding	HUNK
ENSG00000197915	447.178	-11.8106	2.56304	-4.60803	4.06497475952915e-06	0.000236791	1	152212075	152224193	-	protein_coding	HRNR
ENSG00000146166	78.7332	-11.7562	3.18278	-3.69369	0.000221023	0.00622656	6	63275950	63319983	-	protein_coding	LGSN
ENSG00000170439	78.158	-11.7544	2.59917	-4.52237	6.11522861923885e-06	0.000333622	12	55681735	55684611	+	protein_coding	TMT1B
ENSG00000171056	77.7246	-11.7467	3.60482	-3.2586	0.00111963	0.0209515	8	10723767	10730511	-	protein_coding	SOX7
ENSG00000278616	76.2983	-11.7227	3.32116	-3.5297	0.000416027	0.0102913	10	79682996	79685436	+	processed_pseudogene	BEND3P3
ENSG00000276578	76.073	-11.7185	2.64357	-4.43283	9.30041328904396e-06	0.000469125	19	56485922	56494280	-	unprocessed_pseudogene	NA
ENSG00000156150	74.1898	-11.6806	2.35022	-4.97	6.69525575678879e-07	4.89485540308065e-05	1	110059869	110070672	-	protein_coding	ALX3
ENSG00000105707	948.873	-11.651	3.48424	-3.34392	0.000826034	0.0168358	19	35040505	35066573	+	protein_coding	HPN
ENSG00000204388	72.5951	-11.6509	3.46432	-3.36313	0.000770649	0.0159405	6	31827737	31830254	+	protein_coding	HSPA1B
ENSG00000215347	72.1593	-11.6411	2.76392	-4.2118	2.5334770486036e-05	0.00107142	22	42001068	42001966	-	transcribed_processed_pseudogene	SLC25A5P1
ENSG00000273706	69.6011	-11.5899	3.53539	-3.27823	0.00104459	0.0200034	17	36936784	36944612	+	protein_coding	LHX1
ENSG00000100078	67.217	-11.5395	3.80954	-3.02911	0.00245272	0.0363937	22	31134806	31140508	-	protein_coding	PLA2G3
ENSG00000188848	368.755	-11.5314	3.16357	-3.64506	0.000267326	0.00725921	4	42110852	42152878	-	protein_coding	BEND4
ENSG00000145536	65.6729	-11.5076	2.97508	-3.868	0.000109732	0.00357678	5	5140329	5320304	+	protein_coding	ADAMTS16
ENSG00000125780	65.4841	-11.5018	3.80762	-3.02073	0.0025217	0.0371729	20	2296000	2341079	+	protein_coding	TGM3
ENSG00000168306	65.263	-11.4994	2.96126	-3.88326	0.000103064	0.00341493	3	58505135	58537283	-	protein_coding	ACOX2
ENSG00000281490	373.739	-11.4967	1.97574	-5.81891	5.92326390256739e-09	1.40739867832318e-06	7	128655961	128658791	-	processed_pseudogene	CICP14
ENSG00000163959	65.2779	-11.4953	2.40634	-4.7771	1.77842317508042e-06	0.00011348	3	196211486	196243178	+	protein_coding	SLC51A
ENSG00000187323	29.5434	-11.4546	2.1175	-5.4095	6.31992738776627e-08	7.33851680379139e-06	18	52340196	53535899	+	protein_coding	DCC
ENSG00000081248	62.8968	-11.4394	3.71371	-3.0803	0.0020679	0.0327562	1	201039511	201112451	-	protein_coding	CACNA1S
ENSG00000267352	61.9431	-11.4189	2.45678	-4.64791	3.35312096919201e-06	0.000201836	17	68134674	68135604	-	processed_pseudogene	SH3GL1P3
ENSG00000150551	61.9781	-11.4095	3.17143	-3.59758	0.000321197	0.00840604	2	132643285	132671579	-	protein_coding	LYPD1
ENSG00000124491	60.9587	-11.3987	3.31908	-3.4343	0.000594076	0.0131601	6	6144083	6321013	-	protein_coding	F13A1
ENSG00000196132	60.5717	-11.3944	2.74929	-4.14448	3.40592854405248e-05	0.00136373	20	64102393	64242253	+	protein_coding	MYT1
ENSG00000163909	60.6455	-11.3912	3.49972	-3.2549	0.00113431	0.0210952	1	39623434	39639643	-	protein_coding	HEYL
ENSG00000185040	59.4964	-11.3631	2.36014	-4.81457	1.47514812332036e-06	9.63599986630444e-05	7	76531312	76543297	-	protein_coding	SPDYE16
ENSG00000188933	59.4744	-11.363	3.61625	-3.14222	0.00167672	0.0283504	17	16796042	16802427	+	transcribed_unprocessed_pseudogene	USP32P1
ENSG00000283154	58.0504	-11.3435	2.81889	-4.0241	5.71928617713154e-05	0.00212791	3	158962234	159897358	+	protein_coding	IQCJ-SCHIP1
ENSG00000235238	56.8046	-11.2987	2.58089	-4.37785	1.19858204610477e-05	0.000569579	6	29636059	29636343	-	processed_pseudogene	SUMO2P1
ENSG00000088992	56.0528	-11.2947	2.69808	-4.18619	2.8367963909115e-05	0.00118034	12	117038922	117099479	-	protein_coding	TESC
ENSG00000278275	56.903	-11.2932	2.47804	-4.5573	5.18162112398711e-06	0.000293322	8	128009550	128011938	-	transcribed_processed_pseudogene	NA
ENSG00000205238	56.3025	-11.2857	2.46578	-4.57694	4.71833192373898e-06	0.000268781	7	102551225	102563538	+	protein_coding	SPDYE2
ENSG00000144868	56.0819	-11.2688	3.08463	-3.65323	0.000258963	0.00707466	3	133038390	133397775	+	protein_coding	TMEM108
ENSG00000267323	55.6248	-11.2674	2.45973	-4.58074	4.63338906723355e-06	0.00026607	19	27805422	27806205	-	processed_pseudogene	SLC25A1P5
ENSG00000179023	55.1035	-11.2531	3.69398	-3.04635	0.00231637	0.0351431	1	18480929	18485974	+	protein_coding	KLHDC7A
ENSG00000230629	401.036	-11.231	2.97392	-3.77649	0.000159055	0.00478609	X	70962963	70963293	+	processed_pseudogene	RPS23P8
ENSG00000213222	53.4634	-11.2101	2.62021	-4.2783	1.88322064031139e-05	0.000839684	2	131723252	131724279	-	processed_pseudogene	TOMM40P4
ENSG00000170703	52.8459	-11.1918	3.33862	-3.35223	0.000801626	0.0164497	17	48762233	48817229	-	protein_coding	TTLL6
ENSG00000259169	51.6671	-11.1605	2.49702	-4.46951	7.83995837860921e-06	0.000405656	14	60398933	60400013	-	unprocessed_pseudogene	GNRHR2P1
ENSG00000268942	48.74	-11.0807	3.00873	-3.68284	0.000230648	0.00643746	5	62512245	62512482	-	processed_pseudogene	CKS1BP3
ENSG00000168079	48.8682	-11.0765	2.45429	-4.51311	6.38831541607571e-06	0.000346427	8	27869882	27992673	-	protein_coding	SCARA5
ENSG00000215493	48.5433	-11.0723	2.52135	-4.39141	1.12617182249861e-05	0.000543754	22	20450121	20451824	+	processed_pseudogene	NA
ENSG00000230646	48.3536	-11.0647	3.67887	-3.00765	0.00263279	0.0383356	2	130427730	130429225	+	processed_pseudogene	KLF2P2
ENSG00000206432	47.6124	-11.0396	3.33718	-3.30807	0.000939404	0.0186006	18	5882071	5895955	-	protein_coding	TMEM200C
ENSG00000249565	46.9228	-11.0171	2.49621	-4.41355	1.01688148293959e-05	0.00050035	4	78180865	78182046	-	processed_pseudogene	SERBP1P5
ENSG00000241790	46.0441	-10.9909	3.36579	-3.26547	0.00109283	0.0206941	2	201621645	201623430	-	processed_pseudogene	ENO1P4
ENSG00000144278	45.8657	-10.9857	3.15258	-3.48467	0.000492748	0.011551	2	153871921	154453979	+	protein_coding	GALNT13
ENSG00000181359	45.6968	-10.9814	3.32445	-3.30321	0.000955831	0.0188064	4	170604715	170605450	-	transcribed_processed_pseudogene	HSP90AA6P
ENSG00000143195	44.7851	-10.9446	3.16642	-3.45645	0.000547344	0.0124955	1	166895710	166975540	-	protein_coding	ILDR2
ENSG00000126016	184.367	-10.9061	2.88817	-3.77612	0.000159289	0.00478609	X	112774502	112840831	-	protein_coding	AMOT
ENSG00000259132	42.9778	-10.8958	3.27843	-3.32346	0.000889071	0.0178387	14	22946269	22982258	-	protein_coding	NA
ENSG00000229119	1541.42	-10.8914	3.34828	-3.25285	0.00114254	0.0211827	5	166382304	166382599	+	processed_pseudogene	RPLP0P9
ENSG00000246575	42.457	-10.8765	2.51815	-4.31925	1.56561360122221e-05	0.000710348	2	85315040	85316529	+	unprocessed_pseudogene	NA
ENSG00000116035	41.2104	-10.8365	2.93492	-3.69226	0.000222271	0.00624226	2	70900575	70965373	+	protein_coding	VAX2
ENSG00000160678	40.8751	-10.8247	2.42065	-4.47184	7.75483313556346e-06	0.000404103	1	153627925	153632039	+	protein_coding	S100A1
ENSG00000254618	40.9564	-10.8216	2.464	-4.39189	1.12369077333132e-05	0.000543754	8	144994885	144995540	+	processed_pseudogene	TMED10P1
ENSG00000072694	40.6807	-10.8125	3.68695	-2.93265	0.00336087	0.0454952	1	161663142	161678654	+	protein_coding	FCGR2B
ENSG00000142173	5657.08	-10.8002	2.54471	-4.24419	2.19386104238729e-05	0.000954757	21	46098111	46132848	+	protein_coding	COL6A2
ENSG00000113763	39.6618	-10.7815	2.73904	-3.93623	8.27719765715965e-05	0.0028911	5	176810518	176880898	+	protein_coding	UNC5A
ENSG00000290203	39.7371	-10.7797	3.1056	-3.47105	0.000518435	0.0120333	15	68930503	69062743	+	protein_coding	NOX5
ENSG00000148655	64.6786	-10.7524	1.75929	-6.11182	9.84999901107012e-10	3.17627289539115e-07	10	75431623	76560168	+	protein_coding	LRMDA
ENSG00000204128	522.209	-10.7352	2.65671	-4.04079	5.32705798928326e-05	0.00200827	2	231037522	231049719	+	protein_coding	C2orf72
ENSG00000250420	38.3437	-10.7305	3.29259	-3.25899	0.00111811	0.0209448	5	178767203	178797611	-	transcribed_unprocessed_pseudogene	AACSP1
ENSG00000164176	1212.79	-10.7295	3.01196	-3.56229	0.000367633	0.00938999	5	83940553	84384880	-	protein_coding	EDIL3
ENSG00000227212	37.886	-10.7133	2.67462	-4.00554	6.18753146396507e-05	0.00226642	1	144442605	144443004	+	processed_pseudogene	PFN1P6
ENSG00000005513	37.6033	-10.7023	2.90299	-3.68664	0.000227238	0.00636197	16	981443	986979	+	protein_coding	SOX8
ENSG00000127472	37.5561	-10.7016	3.2907	-3.25207	0.00114567	0.021219	1	20028178	20091911	+	protein_coding	PLA2G5
ENSG00000213178	1481.68	-10.7002	1.51795	-7.04915	1.80018628379269e-12	1.71093494277517e-09	3	169483670	169484080	-	processed_pseudogene	RPL22P1
ENSG00000160181	37.6108	-10.6975	3.12417	-3.4241	0.00061683	0.0135179	21	42346356	42350997	-	protein_coding	TFF2
ENSG00000226976	37.2517	-10.6854	3.12431	-3.42008	0.00062602	0.0136386	6	37044859	37045189	+	processed_pseudogene	COX6A1P2
ENSG00000148735	162.954	-10.6784	2.47052	-4.32232	1.5439551633112e-05	0.000704059	10	113751261	113783429	+	protein_coding	PLEKHS1
ENSG00000223741	36.5266	-10.6557	3.51417	-3.03222	0.00242762	0.0361262	21	36485982	36487411	-	processed_pseudogene	PSMD4P1
ENSG00000142185	609.544	-10.6495	1.2953	-8.22164	2.00733258200325e-16	6.04140196096913e-13	21	44350162	44443081	+	protein_coding	TRPM2
ENSG00000271672	36.1727	-10.641	2.73602	-3.88921	0.000100569	0.0033507	22	15826565	15827187	+	transcribed_processed_pseudogene	DUXAP8
ENSG00000186998	35.0685	-10.6063	2.62936	-4.0338	5.48829818225257e-05	0.00205594	22	29205895	29259597	+	protein_coding	EMID1
ENSG00000139800	35.1011	-10.6039	3.3309	-3.18348	0.00145517	0.0253155	13	99962963	99971767	-	protein_coding	ZIC5
ENSG00000177181	529.498	-10.6021	1.47767	-7.17486	7.23792783419032e-13	8.71924984432943e-10	1	42380791	42424232	+	protein_coding	RIMKLA
ENSG00000134612	34.5679	-10.5805	3.47313	-3.04639	0.00231608	0.0351431	11	89639236	89698599	+	transcribed_unprocessed_pseudogene	FOLH1B
ENSG00000186583	33.9514	-10.5578	3.06116	-3.44895	0.000562768	0.0127031	8	144012279	144047114	+	protein_coding	SPATC1
ENSG00000163623	33.9205	-10.5547	2.811	-3.75479	0.000173487	0.00511065	4	84491984	84499292	-	protein_coding	NKX6-1
ENSG00000168140	33.7435	-10.5426	3.32494	-3.17077	0.00152038	0.0262225	16	4371847	4383538	+	protein_coding	VASN
ENSG00000256968	33.5392	-10.5411	2.70718	-3.89378	9.86958954745249e-05	0.00331753	9	6748702	6748981	-	processed_pseudogene	SNRPEP2
ENSG00000172789	33.5664	-10.5403	2.75816	-3.82149	0.000132649	0.00414425	12	54033049	54035361	+	protein_coding	HOXC5
ENSG00000134940	33.3386	-10.524	2.80148	-3.75657	0.000172257	0.00508949	11	125671521	125680874	-	protein_coding	ACRV1
ENSG00000170092	32.8414	-10.5083	3.26683	-3.21667	0.00129688	0.0232101	7	75492319	75504316	+	protein_coding	SPDYE5
ENSG00000171126	32.1534	-10.4785	2.9252	-3.58216	0.000340767	0.00882866	2	42442016	42493982	-	protein_coding	KCNG3
ENSG00000053702	31.7032	-10.4588	2.58413	-4.04733	5.18062188159025e-05	0.00197366	12	2825347	2835544	-	protein_coding	NRIP2
ENSG00000214889	31.6611	-10.4532	2.69681	-3.87615	0.000106123	0.00348137	21	36132449	36133032	+	processed_pseudogene	RPS9P1
ENSG00000254398	31.4859	-10.4476	2.58011	-4.04927	5.13769153562716e-05	0.0019656	15	28679404	28682252	-	unprocessed_pseudogene	NA
ENSG00000169026	31.5588	-10.4462	2.89495	-3.60844	0.000308044	0.00810884	4	681828	689271	-	protein_coding	SLC49A3
ENSG00000130294	3579.27	-10.4443	2.82534	-3.69666	0.000218456	0.0061832	2	240713760	240824293	-	protein_coding	KIF1A
ENSG00000188152	31.3718	-10.4429	2.50151	-4.17466	2.98436195147556e-05	0.0012304	9	96928309	96940253	+	protein_coding	NUTM2G
ENSG00000148584	31.9079	-10.4292	3.04728	-3.42245	0.000620598	0.0135511	10	50799408	50885675	-	protein_coding	A1CF
ENSG00000272419	30.4698	-10.3992	3.26419	-3.18585	0.00144327	0.0251569	1	145214676	145215726	-	transcribed_unprocessed_pseudogene	LINC01145
ENSG00000008277	283.234	-10.3956	1.5002	-6.92946	4.22442457725773e-12	3.178527459005e-09	7	87934142	88202889	+	protein_coding	ADAM22
ENSG00000233514	30.2031	-10.3839	3.3806	-3.07161	0.00212907	0.0333571	1	44122152	44122512	-	processed_pseudogene	NA
ENSG00000133687	386.988	-10.3791	2.35374	-4.40961	1.03557616898747e-05	0.000506787	12	29500839	29784759	-	protein_coding	TMTC1
ENSG00000229413	29.732	-10.3597	2.60564	-3.97586	7.01254301148671e-05	0.00253208	7	128653689	128654019	-	processed_pseudogene	NA
ENSG00000115705	29.4208	-10.3489	2.96512	-3.49021	0.000482634	0.0114076	2	1374065	1543711	+	protein_coding	TPO
ENSG00000117983	101.355	-10.3424	2.54077	-4.07059	4.68948110368624e-05	0.00181722	11	1223065	1262172	+	protein_coding	MUC5B
ENSG00000066032	29.3872	-10.3397	3.199	-3.23216	0.00122859	0.0222974	2	79185230	80648861	+	protein_coding	CTNNA2
ENSG00000164532	29.2206	-10.3356	3.32096	-3.11224	0.00185672	0.0304805	7	35202429	35254100	-	protein_coding	TBX20
ENSG00000238000	29.0106	-10.3238	2.47508	-4.17108	3.03154504016706e-05	0.00124135	5	98213401	98214121	+	processed_pseudogene	PSME2P1
ENSG00000075886	27.679	-10.2798	2.61388	-3.93277	8.39734122916962e-05	0.0029274	2	131476118	131482934	+	protein_coding	TUBA3D
ENSG00000204335	28.0162	-10.2749	2.52017	-4.07705	4.56098477738584e-05	0.00177505	2	170715336	170718078	+	protein_coding	SP5
ENSG00000136457	28.0478	-10.2712	2.76498	-3.71474	0.000203412	0.00584089	17	50464495	50468906	-	protein_coding	CHAD
ENSG00000106689	27.5982	-10.2533	3.32413	-3.08452	0.00203882	0.0324904	9	124001669	124033301	+	protein_coding	LHX2
ENSG00000269891	27.1415	-10.2339	3.26602	-3.13343	0.00172777	0.0288243	10	97153044	97292637	-	protein_coding	ARHGAP19-SLIT1
ENSG00000204791	27.1141	-10.2318	3.15211	-3.246	0.00117038	0.021566	8	144049078	144051203	+	transcribed_unitary_pseudogene	SMPD5
ENSG00000225920	27.0803	-10.2262	2.45012	-4.17376	2.99610006591171e-05	0.00123243	1	219199913	219200567	-	processed_pseudogene	RIMKLBP2
ENSG00000163083	2749.08	-10.2221	3.45821	-2.95588	0.00311781	0.0430919	2	120346135	120351803	+	protein_coding	INHBB
ENSG00000250982	525.273	-10.2118	2.34489	-4.3549	1.33128636029657e-05	0.000621198	16	28239692	28240668	-	processed_pseudogene	GAPDHP35
ENSG00000138083	26.6081	-10.2029	3.39736	-3.0032	0.00267155	0.0386871	2	44941701	44946071	+	protein_coding	SIX3
ENSG00000132688	2368.79	-10.2001	2.5994	-3.924	8.70902868811862e-05	0.00302704	1	156668762	156677407	-	protein_coding	NES
ENSG00000183850	26.8228	-10.1842	2.70989	-3.75814	0.000171179	0.00506747	19	23075209	23147221	+	protein_coding	ZNF730
ENSG00000260371	26.2467	-10.1812	3.3307	-3.05677	0.00223733	0.0344136	16	69335090	69356306	-	protein_coding	NA
ENSG00000111913	1169.79	-10.1767	2.64856	-3.84236	0.000121855	0.00386894	6	24804281	25042170	-	protein_coding	RIPOR2
ENSG00000074660	25.9414	-10.1695	2.74607	-3.70327	0.000212835	0.00607168	17	1633857	1645744	-	protein_coding	SCARF1
ENSG00000231822	25.8112	-10.1565	2.46213	-4.12507	3.70622291625084e-05	0.00147416	2	99102017	99102752	+	processed_pseudogene	SMC3P1
ENSG00000228767	25.6841	-10.146	2.99507	-3.38757	0.000705152	0.0149106	3	35215704	35217149	-	processed_pseudogene	KRT8P18
ENSG00000230982	25.4543	-10.1405	2.69963	-3.75624	0.000172487	0.00508949	21	46653557	46654022	-	processed_pseudogene	DSTNP1
ENSG00000196604	25.4927	-10.1402	3.43317	-2.95359	0.00314098	0.0432645	2	130073534	130129222	-	protein_coding	POTEF
ENSG00000145242	25.4587	-10.1366	3.3305	-3.04356	0.00233794	0.0352703	4	65319562	65670495	-	protein_coding	EPHA5
ENSG00000261371	295.565	-10.1228	2.66231	-3.80224	0.000143395	0.00442638	17	64319414	64413776	-	protein_coding	PECAM1
ENSG00000159261	25.1939	-10.1217	2.97718	-3.39975	0.000674472	0.0144651	21	36460620	36576569	-	protein_coding	CLDN14
ENSG00000198785	25.0401	-10.12	2.60936	-3.87835	0.000105167	0.00345922	9	101569351	101738647	-	protein_coding	GRIN3A
ENSG00000160963	24.5267	-10.1172	3.26332	-3.10027	0.00193347	0.0313787	7	101362874	101559024	+	protein_coding	COL26A1
ENSG00000130957	24.9865	-10.1144	2.55516	-3.95841	7.54500779563557e-05	0.00266259	9	94558719	94593824	-	protein_coding	FBP2
ENSG00000139970	24.8352	-10.1102	3.03289	-3.33351	0.00085758	0.0174002	14	59595975	59870776	-	protein_coding	RTN1
ENSG00000186281	24.8445	-10.1033	2.46739	-4.09476	4.22609495817648e-05	0.00165902	2	96021945	96039451	-	protein_coding	GPAT2
ENSG00000265188	24.482	-10.0757	2.64277	-3.81254	0.000137545	0.00426766	18	5240254	5241167	-	processed_pseudogene	NA
ENSG00000006468	5224.1	-10.0518	2.68564	-3.7428	0.000181979	0.00531812	7	13891228	13991425	-	protein_coding	ETV1
ENSG00000126217	262.519	-10.0222	2.49757	-4.01279	6.00053830904735e-05	0.00221268	13	112894377	113099742	+	protein_coding	MCF2L
ENSG00000214269	23.1941	-10.0089	2.60805	-3.83771	0.000124188	0.00392748	13	64958096	64959396	-	processed_pseudogene	LGMNP1
ENSG00000283464	23.3082	-10.0032	2.75356	-3.63283	0.000280327	0.00753296	14	106481423	106481706	-	IG_V_pseudogene	NA
ENSG00000197977	259.716	-9.99684	1.969	-5.0771	3.83233090681876e-07	2.98294101359195e-05	6	10980758	11044305	-	protein_coding	ELOVL2
ENSG00000249242	93.1332	-9.96699	2.2823	-4.36708	1.25919023259645e-05	0.000592147	4	82483169	82562357	-	protein_coding	TMEM150C
ENSG00000224431	22.4995	-9.95618	2.55278	-3.90014	9.61378602192418e-05	0.00326885	5	132199455	132203487	+	processed_pseudogene	NA
ENSG00000152969	22.544	-9.95544	2.59237	-3.84028	0.000122895	0.00389341	4	6026198	6200591	-	protein_coding	JAKMIP1
ENSG00000287515	22.2096	-9.94041	3.34722	-2.96975	0.00298043	0.0419817	14	19324707	19327716	-	transcribed_unprocessed_pseudogene	NA
ENSG00000225016	22.1749	-9.92769	2.93208	-3.38588	0.000709495	0.0149674	13	18809829	18810048	+	processed_pseudogene	LINC00328-2P
ENSG00000146109	249.37	-9.92329	2.81169	-3.5293	0.000416668	0.010293	6	26596952	26600739	+	protein_coding	ABT1
ENSG00000231443	21.9283	-9.91632	2.81193	-3.52652	0.000421056	0.0103448	3	195937242	195938739	+	processed_pseudogene	PPP4R2P2
ENSG00000108950	21.7513	-9.91498	2.48161	-3.99539	6.45891175059262e-05	0.00235626	17	68535112	68601367	-	protein_coding	FAM20A
ENSG00000276710	21.6027	-9.89967	3.33608	-2.96745	0.00300277	0.0421321	15	82459471	82470008	+	transcribed_unprocessed_pseudogene	CSPG4P10
ENSG00000185736	22.6659	-9.88798	3.16411	-3.12504	0.00177782	0.0295738	10	1177312	1737525	-	protein_coding	ADARB2
ENSG00000214263	21.2967	-9.88395	3.31861	-2.97834	0.00289812	0.0410465	13	67266844	67267706	-	processed_pseudogene	RPSAP53
ENSG00000167676	236.706	-9.88015	2.0347	-4.85583	1.19883033545259e-06	8.29443609103555e-05	19	4502191	4518486	-	protein_coding	PLIN4
ENSG00000188710	21.0908	-9.87235	2.77871	-3.55286	0.000381069	0.00962426	9	130892706	130896812	-	protein_coding	QRFP
ENSG00000255073	225.408	-9.85474	1.57394	-6.2612	3.82027139414933e-10	1.35267570265782e-07	11	58579171	58624639	+	protein_coding	ZFP91-CNTF
ENSG00000145703	172.304	-9.84571	2.49844	-3.94075	8.12279114304211e-05	0.00285372	5	76403284	76708132	+	protein_coding	IQGAP2
ENSG00000281896	20.6971	-9.83473	2.5258	-3.89371	9.87232010266208e-05	0.00331753	7	128617864	128625905	+	transcribed_unprocessed_pseudogene	NA
ENSG00000127588	20.4879	-9.82966	2.79791	-3.51322	0.000442717	0.0107454	16	798040	800734	-	protein_coding	GNG13
ENSG00000003987	20.4431	-9.80964	2.77855	-3.53049	0.00041479	0.0102867	8	17296793	17413528	-	protein_coding	MTMR7
ENSG00000117600	20.2243	-9.8045	3.34553	-2.93063	0.00338277	0.0456571	1	99264291	99309590	+	protein_coding	PLPPR4
ENSG00000128266	273.487	-9.77774	1.40286	-6.96985	3.17279906922564e-12	2.60429116327621e-09	22	23070518	23125032	+	protein_coding	GNAZ
ENSG00000161609	19.7237	-9.76991	2.91157	-3.35554	0.000792093	0.0163097	19	49388218	49417990	+	protein_coding	KASH5
ENSG00000254553	19.6749	-9.76798	2.53164	-3.85836	0.00011415	0.00369412	1	32465056	32600792	+	protein_coding	NA
ENSG00000163359	4104.49	-9.7629	2.96814	-3.28924	0.00100459	0.0195274	2	237324002	237414328	-	protein_coding	COL6A3
ENSG00000131730	19.6451	-9.75259	2.77178	-3.51853	0.000433952	0.0106183	5	81233319	81266398	+	protein_coding	CKMT2
ENSG00000235082	19.261	-9.73438	3.35704	-2.89969	0.00373527	0.0487971	1	160317402	160317706	+	processed_pseudogene	SUMO1P3
ENSG00000101307	390.721	-9.72364	2.33298	-4.1679	3.07420853897492e-05	0.00125597	20	1561384	1620061	-	protein_coding	SIRPB1
ENSG00000172215	18.8419	-9.71013	2.54914	-3.80918	0.00013943	0.00431875	3	45940932	45948351	+	protein_coding	CXCR6
ENSG00000182327	18.7639	-9.70306	2.83885	-3.41795	0.000630939	0.0137106	17	4788963	4790589	+	protein_coding	GLTPD2
ENSG00000183172	18.8492	-9.70271	3.3475	-2.8985	0.00374956	0.0488877	22	42079690	42084284	+	protein_coding	SMDT1
ENSG00000185105	18.6602	-9.69535	2.56957	-3.77314	0.000161208	0.00482768	17	81939644	81947233	-	protein_coding	MYADML2
ENSG00000151025	18.6858	-9.68847	3.23299	-2.99675	0.00272874	0.0392948	10	25174801	25602229	+	protein_coding	GPR158
ENSG00000124092	18.6263	-9.68328	2.52442	-3.83585	0.000125131	0.00394347	20	57495965	57525652	-	protein_coding	CTCFL
ENSG00000126010	318.896	-9.67028	1.92201	-5.03132	4.87107595833581e-07	3.69587771662302e-05	X	16123564	16153518	+	protein_coding	GRPR
ENSG00000162188	18.3835	-9.66373	2.55986	-3.77511	0.00015994	0.00479766	11	62707675	62709201	+	protein_coding	GNG3
ENSG00000232630	17.9705	-9.64151	2.7161	-3.54977	0.000385568	0.00971072	9	125150652	125151589	+	processed_pseudogene	PRPS1P2
ENSG00000271047	17.5987	-9.63732	2.60211	-3.70366	0.00021251	0.00607168	7	56603409	56603553	+	processed_pseudogene	NA
ENSG00000242261	17.9633	-9.62773	2.64499	-3.63999	0.000272647	0.00738151	7	128306648	128307678	+	processed_pseudogene	NA
ENSG00000132182	4817.02	-9.62424	1.18961	-8.09025	5.95414642424462e-16	1.53599965898585e-12	3	13316234	13420322	-	protein_coding	NUP210
ENSG00000149328	1130.19	-9.60167	2.48953	-3.85682	0.000114874	0.00370788	11	134331987	134378341	+	protein_coding	GLB1L2
ENSG00000289748	17.513	-9.60137	2.94139	-3.26423	0.00109762	0.020716	19	37696862	37697402	-	transcribed_processed_pseudogene	NA
ENSG00000137561	17.4245	-9.59597	2.91861	-3.28785	0.00100954	0.0195815	8	63048552	63086053	-	protein_coding	TTPA
ENSG00000167117	17.1597	-9.56916	2.52092	-3.7959	0.000147112	0.00450354	17	50761028	50767557	-	protein_coding	ANKRD40CL
ENSG00000231588	17.2285	-9.56644	2.71401	-3.52484	0.000423741	0.0103966	10	50629531	50631075	-	processed_pseudogene	SHQ1P1
ENSG00000188263	17.0442	-9.56361	3.03287	-3.15332	0.00161422	0.0275256	22	49991810	50012765	-	protein_coding	IL17REL
ENSG00000222018	17.056	-9.56136	2.67485	-3.57455	0.000350837	0.00903768	21	34400111	34401072	-	protein_coding	C21orf140
ENSG00000074047	510.099	-9.55791	2.48451	-3.847	0.000119571	0.00381487	2	120735622	120992653	+	protein_coding	GLI2
ENSG00000233013	16.907	-9.55011	2.71543	-3.51698	0.000436483	0.0106524	9	138243619	138253217	+	transcribed_unprocessed_pseudogene	FAM157B
ENSG00000258367	16.8825	-9.54831	2.66446	-3.58358	0.000338911	0.00880584	14	18562927	18568790	+	transcribed_unprocessed_pseudogene	NA
ENSG00000171532	16.8127	-9.54438	3.1393	-3.04028	0.00236355	0.0354789	17	39603535	39609777	-	protein_coding	NEUROD2
ENSG00000224126	154.996	-9.5296	1.81064	-5.26312	1.41630879275849e-07	1.38247049619637e-05	17	18677260	18677757	+	processed_pseudogene	UBE2SP2
ENSG00000185905	16.5544	-9.52069	2.87767	-3.30848	0.000938046	0.0185941	16	29742462	29745990	-	protein_coding	C16orf54
ENSG00000170289	16.8312	-9.5091	2.93819	-3.23638	0.00121055	0.0220142	8	86553976	86743675	-	protein_coding	CNGB3
ENSG00000159496	101.946	-9.50066	1.89488	-5.01385	5.33511718227094e-07	4.01423108656036e-05	22	23688135	23699176	+	protein_coding	RGL4
ENSG00000173868	15.9213	-9.49811	2.64066	-3.59687	0.000322064	0.00841655	17	49223365	49230787	-	protein_coding	PHOSPHO1
ENSG00000235912	53.3039	-9.49543	2.85547	-3.32534	0.000883093	0.0177385	1	27649418	27649610	+	processed_pseudogene	NA
ENSG00000233122	16.1669	-9.48808	2.57904	-3.67892	0.000234219	0.006517	10	130106045	130108481	+	processed_pseudogene	CTAGE7P
ENSG00000278603	246.734	-9.48068	1.71683	-5.52222	3.3475047819482e-08	4.75978278365517e-06	15	82472202	82472426	+	unprocessed_pseudogene	NA
ENSG00000135454	1173.03	-9.47589	1.64031	-5.7769	7.60910519317254e-09	1.65548459732903e-06	12	57623408	57633239	-	protein_coding	B4GALNT1
ENSG00000162745	16.0993	-9.47155	2.75726	-3.43514	0.000592257	0.0131601	1	161983191	162023869	-	protein_coding	OLFML2B
ENSG00000231007	16.1001	-9.46796	3.23627	-2.92558	0.00343818	0.0461955	9	87011651	87013151	+	processed_pseudogene	CDC20P1
ENSG00000237693	15.851	-9.46086	2.73802	-3.45536	0.000549551	0.0125246	5	150846520	150900736	+	protein_coding	IRGM
ENSG00000238249	15.9233	-9.45304	2.82447	-3.34683	0.000817404	0.0166976	1	8893408	8894151	+	processed_pseudogene	HMGN2P17
ENSG00000260404	15.5673	-9.4525	2.69447	-3.50811	0.000451294	0.010895	4	118595911	118596049	+	transcribed_unprocessed_pseudogene	NA
ENSG00000126262	93.4744	-9.44481	2.57616	-3.66623	0.000246149	0.00677871	19	35443906	35451767	+	protein_coding	FFAR2
ENSG00000137948	28.7357	-9.43763	2.23779	-4.21739	2.47149266636505e-05	0.0010526	1	91949342	92014426	+	protein_coding	BRDT
ENSG00000119608	15.8439	-9.41994	3.02143	-3.11771	0.00182261	0.0301122	14	74852870	74876154	-	protein_coding	PROX2
ENSG00000286064	15.2912	-9.40088	2.65696	-3.53821	0.000402847	0.0100478	1	19260520	19262307	-	unprocessed_pseudogene	NA
ENSG00000270728	15.0468	-9.37944	2.5783	-3.63784	0.000274939	0.00743242	1	19297079	19297903	+	processed_pseudogene	NA
ENSG00000145198	55.0084	-9.3698	2.11172	-4.43704	9.12032587441538e-06	0.000461363	3	184229584	184242329	+	protein_coding	VWA5B2
ENSG00000128610	14.951	-9.35354	2.8888	-3.23786	0.00120431	0.0219824	7	122301302	122310691	-	protein_coding	FEZF1
ENSG00000188649	14.6834	-9.35127	2.58878	-3.61223	0.000303578	0.00801464	10	95907602	96033745	+	protein_coding	CC2D2B
ENSG00000270890	14.7263	-9.35057	2.68701	-3.47991	0.000501579	0.0116871	6	143858061	143858689	-	processed_pseudogene	NA
ENSG00000196834	316.424	-9.32287	2.90129	-3.21336	0.00131194	0.0233265	2	130459454	130509707	-	protein_coding	POTEI
ENSG00000161132	14.359	-9.31709	2.6968	-3.45486	0.000550571	0.0125246	22	20299759	20313216	+	unprocessed_pseudogene	PRODHLP
ENSG00000144331	118.928	-9.31551	1.95614	-4.76218	1.91510252478365e-06	0.000120191	2	179441981	179861612	-	protein_coding	ZNF385B
ENSG00000136573	14.3291	-9.30995	2.74312	-3.39393	0.000688969	0.0146987	8	11486893	11564599	+	protein_coding	BLK
ENSG00000261649	14.3589	-9.30623	3.05416	-3.04707	0.00231086	0.0351285	15	28841831	28848675	-	protein_coding	GOLGA6L7
ENSG00000254593	14.1752	-9.29979	2.75376	-3.37713	0.000732461	0.0153265	11	71903193	71904081	+	unprocessed_pseudogene	OR7E126P
ENSG00000228653	14.2314	-9.29736	2.56956	-3.61827	0.000296584	0.00788764	7	64500824	64501729	+	processed_pseudogene	HNRNPCP7
ENSG00000262655	13.7194	-9.27101	2.83896	-3.26564	0.00109218	0.0206941	11	13962722	14268133	+	protein_coding	SPON1
ENSG00000139567	14.1119	-9.26936	2.80506	-3.30451	0.00095143	0.018777	12	51906907	51923361	+	protein_coding	ACVRL1
ENSG00000256238	13.9047	-9.26635	2.86304	-3.23655	0.00120986	0.0220142	12	16399273	16402406	-	processed_pseudogene	SUPT16HP1
ENSG00000187045	13.8333	-9.25957	2.64411	-3.50196	0.000461851	0.0110611	22	37065435	37109713	-	protein_coding	TMPRSS6
ENSG00000265158	13.9058	-9.2549	2.97013	-3.116	0.00183324	0.0302602	18	31724227	31725764	+	transcribed_processed_pseudogene	LRRC37A7P
ENSG00000215030	644.885	-9.25314	2.39096	-3.87005	0.000108812	0.00355321	17	17383376	17384012	-	processed_pseudogene	RPL13P12
ENSG00000131097	13.6954	-9.24895	2.61586	-3.53572	0.000406673	0.0101153	17	44846352	44850476	+	protein_coding	HIGD1B
ENSG00000224058	13.6141	-9.23952	2.74423	-3.36689	0.00076022	0.0157794	2	47731401	47732035	-	processed_pseudogene	RBISP5
ENSG00000229091	13.7314	-9.23868	2.7906	-3.31064	0.000930819	0.0184914	7	10451310	10453252	+	processed_pseudogene	HSPA8P8
ENSG00000285416	13.5235	-9.23067	2.74101	-3.36761	0.000758219	0.0157559	3	48997220	48999442	-	unitary_pseudogene	NA
ENSG00000115461	3202.97	-9.22617	2.90057	-3.18081	0.00146862	0.0255003	2	216672104	216695549	-	protein_coding	IGFBP5
ENSG00000236683	13.6129	-9.22464	3.11574	-2.96066	0.00306984	0.0427082	X	26748028	26749090	+	processed_pseudogene	HMGA1P1
ENSG00000283526	231.169	-9.20994	2.49611	-3.68972	0.000224498	0.00629502	9	131545522	131559815	+	protein_coding	PRRT1B
ENSG00000250366	13.1797	-9.19795	3.112	-2.95563	0.00312027	0.0430919	14	95866586	95925663	+	protein_coding	TUNAR
ENSG00000250090	13.4152	-9.1901	2.87409	-3.19757	0.00138592	0.0243689	20	25835984	25836832	-	unprocessed_pseudogene	NA
ENSG00000089169	13.1649	-9.18958	2.60315	-3.53018	0.000415271	0.0102867	12	112570379	112898881	+	protein_coding	RPH3A
ENSG00000168280	1268.08	-9.18583	1.95192	-4.70605	2.52558613353503e-06	0.000155612	2	148875226	149026759	+	protein_coding	KIF5C
ENSG00000106436	13.2798	-9.18114	2.85493	-3.21589	0.00130043	0.0232276	7	101613329	101629296	-	protein_coding	MYL10
ENSG00000106236	72.2991	-9.18022	2.77677	-3.30608	0.000946108	0.0187128	7	98617284	98629869	+	protein_coding	NPTX2
ENSG00000251229	13.0884	-9.17904	2.64584	-3.46923	0.000521953	0.0120839	4	2505080	2506279	-	processed_pseudogene	NA
ENSG00000106078	733.28	-9.17825	2.39533	-3.83173	0.000127247	0.00400317	7	51016211	51316818	-	protein_coding	COBL
ENSG00000105679	78.7971	-9.16935	2.05494	-4.4621	8.11601509355365e-06	0.000417547	19	35533454	35545319	+	protein_coding	GAPDHS
ENSG00000157890	13.2519	-9.16723	2.82547	-3.2445	0.00117656	0.0216311	15	65895078	66253756	-	protein_coding	MEGF11
ENSG00000289809	13.0327	-9.16351	2.97052	-3.08482	0.00203677	0.0324904	3	12825767	12871919	+	protein_coding	NA
ENSG00000261089	12.8743	-9.15307	2.96791	-3.08402	0.00204226	0.0324927	16	28413702	28415018	+	processed_pseudogene	CDC37P2
ENSG00000106538	12.8509	-9.14102	2.71826	-3.36282	0.000771512	0.0159405	7	150338316	150341662	-	protein_coding	RARRES2
ENSG00000166676	12.7018	-9.14024	2.63585	-3.46766	0.000525009	0.0121391	16	10760918	10818794	-	protein_coding	TVP23A
ENSG00000213881	12.6206	-9.1297	3.0756	-2.96842	0.0029933	0.0420646	8	61202349	61203220	+	processed_pseudogene	NPM1P6
ENSG00000226499	132.941	-9.12689	2.85922	-3.1921	0.00141245	0.024739	1	44843920	44844082	-	processed_pseudogene	NA
ENSG00000117971	12.6566	-9.12534	2.60365	-3.50483	0.000456905	0.0109718	15	78624110	78727754	-	protein_coding	CHRNB4
ENSG00000144218	271.23	-9.11402	1.79349	-5.08172	3.74025004923543e-07	2.94138644138601e-05	2	99545418	100192428	-	protein_coding	AFF3
ENSG00000226752	12.8967	-9.10939	2.76286	-3.29708	0.000976947	0.0191342	9	120847293	120851339	+	transcribed_unitary_pseudogene	CUTALP
ENSG00000135477	375.33	-9.10712	2.95851	-3.07828	0.00208202	0.032951	12	52250465	52258553	-	transcribed_unprocessed_pseudogene	KRT87P
ENSG00000185245	70.7167	-9.08884	2.01351	-4.51392	6.36397231137079e-06	0.000346146	17	4932276	4935023	+	protein_coding	GP1BA
ENSG00000134365	12.3476	-9.07419	2.6742	-3.39324	0.000690716	0.0146987	1	196888013	196918795	+	protein_coding	CFHR4
ENSG00000104804	12.1784	-9.05875	2.70704	-3.34637	0.000818777	0.0167068	19	48880964	48898744	-	protein_coding	TULP2
ENSG00000244921	12.002	-9.04576	2.72348	-3.32139	0.000895698	0.0179517	5	134923302	134924049	-	processed_pseudogene	MTCYBP18
ENSG00000214031	11.9147	-9.04111	2.63299	-3.43378	0.000595226	0.0131601	X	40760103	40761270	-	processed_pseudogene	CLDN7P1
ENSG00000155657	223.886	-9.04036	1.24315	-7.27212	3.53878861204709e-13	4.93173187883395e-10	2	178525988	178830802	-	protein_coding	TTN
ENSG00000265293	11.8996	-9.03957	2.62013	-3.45004	0.000560495	0.0126812	17	32150432	32151504	-	processed_pseudogene	ARGFXP2
ENSG00000124126	380.716	-9.03123	1.52814	-5.90995	3.42205143916953e-09	9.80879442674974e-07	20	48624251	48827999	-	protein_coding	PREX1
ENSG00000131686	11.8803	-9.03122	2.67009	-3.38236	0.000718656	0.0151253	1	8945866	8975092	+	protein_coding	CA6
ENSG00000134533	31.4535	-9.02704	2.95305	-3.05685	0.00223676	0.0344136	12	15107782	15348675	-	protein_coding	RERG
ENSG00000231381	11.8196	-9.02483	2.6732	-3.37604	0.000735368	0.0153518	9	6668998	6670008	-	processed_pseudogene	RNF2P1
ENSG00000135094	11.7599	-9.02456	2.61781	-3.44737	0.000566064	0.0127615	12	113392444	113426301	-	protein_coding	SDS
ENSG00000179348	2780.6	-9.02208	2.31751	-3.893	9.90123936934423e-05	0.00331753	3	128479426	128493201	-	protein_coding	GATA2
ENSG00000104537	11.7689	-9.01419	2.75382	-3.27334	0.00106286	0.0202673	8	123680793	123737402	-	protein_coding	ANXA13
ENSG00000236564	11.603	-9.00699	2.65484	-3.39267	0.000692143	0.0146987	2	98694108	98695490	+	processed_pseudogene	YWHAQP5
ENSG00000171388	329.197	-9.00272	1.41	-6.38493	1.71480061460265e-10	7.1253045072681e-08	X	129645258	129654956	-	protein_coding	APLN
ENSG00000235036	11.562	-9.00173	2.80944	-3.2041	0.00135486	0.023916	20	10612860	10614229	-	processed_pseudogene	NA
ENSG00000138944	448.803	-9.00057	2.91559	-3.08705	0.00202157	0.0323343	22	44243664	44312951	-	protein_coding	SHISAL1
ENSG00000271550	11.4498	-8.99004	2.72306	-3.30144	0.000961883	0.0188596	7	64678953	64687393	-	processed_pseudogene	BNIP3P11
ENSG00000066405	11.4422	-8.97413	2.69429	-3.3308	0.000865974	0.0175508	3	137998734	138033655	+	protein_coding	CLDN18
ENSG00000135502	11.3657	-8.97409	2.645	-3.39285	0.000691685	0.0146987	12	57619526	57626036	+	transcribed_unitary_pseudogene	SLC26A10P
ENSG00000100473	491.031	-8.96918	2.31673	-3.87149	0.000108174	0.00353877	14	30874513	30895065	+	protein_coding	COCH
ENSG00000219930	11.2796	-8.96	2.97515	-3.01161	0.00259867	0.0380282	X	136077843	136078631	+	processed_pseudogene	GAPDHP67
ENSG00000225507	11.1075	-8.93899	2.68431	-3.33008	0.000868202	0.0175565	7	47956792	47957318	+	processed_pseudogene	NA
ENSG00000113231	271.74	-8.93828	2.41515	-3.70092	0.000214816	0.0061089	5	77210448	77428256	+	protein_coding	PDE8B
ENSG00000135097	390.05	-8.93184	2.84826	-3.1359	0.00171329	0.0286999	12	120341329	120369164	-	protein_coding	MSI1
ENSG00000271361	86.1356	-8.92759	2.33271	-3.82713	0.000129647	0.00407159	6	3023141	3023772	-	processed_pseudogene	HTATSF1P2
ENSG00000168065	10.9819	-8.92387	2.7942	-3.19371	0.00140458	0.0246491	11	64555689	64572875	+	protein_coding	SLC22A11
ENSG00000278635	10.8936	-8.91841	2.92244	-3.0517	0.00227549	0.0348522	12	9415640	9416718	+	unprocessed_pseudogene	NA
ENSG00000166482	10.8615	-8.90889	2.74628	-3.24398	0.0011787	0.0216311	17	19383441	19387190	-	protein_coding	MFAP4
ENSG00000267023	367.757	-8.90808	1.34982	-6.59944	4.12715487293906e-11	2.19200478516275e-08	17	68125776	68152468	-	transcribed_unprocessed_pseudogene	LRRC37A16P
ENSG00000214513	10.8467	-8.89835	3.00422	-2.96195	0.00305696	0.0426085	2	73202573	73212513	+	protein_coding	NOTO
ENSG00000268480	10.709	-8.89538	2.86328	-3.10671	0.00189182	0.0308884	19	8630632	8681151	+	protein_coding	NFILZ
ENSG00000265298	71.8124	-8.88988	1.98782	-4.47218	7.74260838545788e-06	0.000404103	17	64750419	64751311	+	unprocessed_pseudogene	NA
ENSG00000104833	317.858	-8.88716	2.53969	-3.49931	0.000466457	0.0111371	19	6494318	6502848	-	protein_coding	TUBB4A
ENSG00000225871	10.5342	-8.87412	2.93484	-3.02372	0.00249691	0.0368676	1	148435104	148436926	+	processed_pseudogene	NA
ENSG00000256282	10.3871	-8.85148	2.85288	-3.10264	0.00191802	0.0312879	11	18595628	18596571	-	transcribed_processed_pseudogene	MTCH1P2
ENSG00000170482	10.4822	-8.84728	2.89391	-3.05721	0.00223411	0.0344136	5	139367195	139384553	-	protein_coding	SLC23A1
ENSG00000197744	346.638	-8.84636	2.48714	-3.55685	0.000375335	0.00951937	5	118973795	118974122	+	processed_pseudogene	PTMAP2
ENSG00000275591	10.2958	-8.83883	2.9151	-3.03209	0.00242869	0.0361262	8	6808516	6835524	-	protein_coding	XKR5
ENSG00000058866	116.669	-8.83861	2.55836	-3.4548	0.000550698	0.0125246	3	186105667	186362234	-	protein_coding	DGKG
ENSG00000288894	360.53	-8.83544	2.16238	-4.08598	4.38914543894351e-05	0.00171186	17	63550602	63608347	+	protein_coding	NA
ENSG00000102755	10.6052	-8.82443	2.72016	-3.24408	0.0011783	0.0216311	13	28300345	28495145	-	protein_coding	FLT1
ENSG00000175899	10.1648	-8.82134	2.67954	-3.29211	0.00099438	0.0194125	12	9067663	9116229	-	protein_coding	A2M
ENSG00000274162	10.1909	-8.82117	2.84561	-3.09992	0.0019357	0.0313787	Y	11178305	11178816	+	processed_pseudogene	SNX18P1Y
ENSG00000180116	10.2382	-8.81915	2.70367	-3.26192	0.00110659	0.0207938	12	39626166	39908300	+	protein_coding	REDIC1
ENSG00000272442	10.0759	-8.80661	2.70401	-3.25687	0.0011265	0.0210551	6	44273193	44378957	+	protein_coding	NA
ENSG00000136011	10.1416	-8.80135	2.68426	-3.27888	0.00104221	0.0200003	12	103587272	103766719	+	protein_coding	STAB2
ENSG00000130032	9.95728	-8.79087	2.79196	-3.14863	0.00164035	0.0278922	X	151694606	151705924	+	protein_coding	PRRG3
ENSG00000235369	9.95407	-8.78991	2.83744	-3.09784	0.00194939	0.0315148	2	47797825	47798091	-	processed_pseudogene	RPL36AP15
ENSG00000141028	9.97097	-8.78673	2.74407	-3.20208	0.00136439	0.0240372	17	14024513	14025488	+	unprocessed_pseudogene	CDRT15P1
ENSG00000241478	9.87399	-8.76745	3.00144	-2.92108	0.00348823	0.0467636	3	137880294	137882237	+	processed_pseudogene	HSPA8P9
ENSG00000232091	9.8086	-8.76556	2.72795	-3.21324	0.00131247	0.0233265	10	116577307	116583317	+	unprocessed_pseudogene	PNLIPP1
ENSG00000080493	323.593	-8.76041	1.90586	-4.59657	4.29499721178546e-06	0.000248587	4	71062666	71572087	+	protein_coding	SLC4A4
ENSG00000213973	9.83119	-8.75999	2.79423	-3.13503	0.00171838	0.0287586	19	22752182	22784151	-	protein_coding	ZNF99
ENSG00000236917	9.72217	-8.754	2.71221	-3.22763	0.0012482	0.022497	2	153761449	153762646	-	processed_pseudogene	DNAJA1P2
ENSG00000259699	9.65165	-8.73655	2.69205	-3.24531	0.00117324	0.0215966	15	89135546	89136495	-	processed_pseudogene	HMGB1P8
ENSG00000129159	9.56612	-8.72512	2.68745	-3.24662	0.00116784	0.0215412	11	17734773	17856804	+	protein_coding	KCNC1
ENSG00000270587	9.53071	-8.72162	2.70029	-3.22989	0.00123839	0.0224209	17	63610771	63611184	-	processed_pseudogene	FAM136DP
ENSG00000163492	9.57708	-8.71878	2.78264	-3.13327	0.00172869	0.0288243	2	178829756	179050137	-	protein_coding	CCDC141
ENSG00000267355	9.43653	-8.70784	2.88587	-3.01741	0.00254946	0.0374904	17	78845952	78846868	-	processed_pseudogene	RPL9P29
ENSG00000254509	9.42008	-8.70648	2.77247	-3.14033	0.00168757	0.0284274	11	124791227	124791660	+	processed_pseudogene	NA
ENSG00000250848	9.2538	-8.68286	2.77072	-3.13379	0.00172565	0.0288243	5	288832	290321	-	processed_pseudogene	PPP4R2P1
ENSG00000147262	9.32544	-8.67713	2.84442	-3.05058	0.00228401	0.0349531	X	130379448	130385674	-	protein_coding	GPR119
ENSG00000230224	9.19533	-8.67521	2.76569	-3.13672	0.00170848	0.0286726	10	100248270	100249095	+	processed_pseudogene	PHB1P9
ENSG00000227440	9.18946	-8.67324	2.94081	-2.94927	0.00318527	0.0436747	3	172828735	172829176	-	processed_pseudogene	ATP5MC1P4
ENSG00000142513	9.17705	-8.67248	2.77606	-3.12403	0.00178395	0.0296362	19	50790414	50795219	+	protein_coding	ACP4
ENSG00000101306	9.28042	-8.67159	2.90201	-2.98813	0.00280688	0.0400368	20	31819307	31834689	+	protein_coding	MYLK2
ENSG00000235105	9.16146	-8.67042	2.76052	-3.14087	0.00168449	0.0284274	1	48435966	48437223	+	processed_pseudogene	NA
ENSG00000277358	9.18619	-8.65874	2.86286	-3.02451	0.00249036	0.0368312	13	45124014	45124143	-	unprocessed_pseudogene	NA
ENSG00000180432	9.16322	-8.65329	2.77919	-3.1136	0.00184821	0.0303961	3	42856004	42875898	-	protein_coding	CYP8B1
ENSG00000287977	9.12452	-8.64808	2.77739	-3.11374	0.00184731	0.0303961	3	122172404	122174099	-	processed_pseudogene	NA
ENSG00000092200	22.6848	-8.64724	2.00679	-4.309	1.63994249707754e-05	0.000738506	14	21280082	21351301	+	protein_coding	RPGRIP1
ENSG00000153446	9.03651	-8.64442	2.83552	-3.04862	0.00229898	0.0350766	16	5044121	5066110	-	protein_coding	C16orf89
ENSG00000259556	8.959	-8.63988	2.97388	-2.90526	0.00366951	0.048227	15	51919072	51930627	-	unprocessed_pseudogene	NA
ENSG00000225400	9.05167	-8.63913	2.8331	-3.04935	0.00229334	0.0350661	X	136847383	136848034	+	processed_pseudogene	RAB28P5
ENSG00000176358	9.08255	-8.63767	2.71737	-3.17868	0.00147945	0.0256637	17	49838299	49848069	-	protein_coding	TAC4
ENSG00000213857	9.01419	-8.6277	2.97992	-2.89528	0.00378818	0.0492599	22	41074179	41075239	-	processed_pseudogene	ACTBP15
ENSG00000249489	9.01039	-8.62714	2.9798	-2.89521	0.00378902	0.0492599	11	88408178	88409223	-	processed_pseudogene	GAPDHP70
ENSG00000230246	8.84833	-8.60832	2.7391	-3.14276	0.00167363	0.0283247	9	87914487	87923657	+	protein_coding	SPATA31C1
ENSG00000230916	8.78733	-8.59337	2.89919	-2.96406	0.00303613	0.0424353	X	126471704	126472403	+	processed_pseudogene	MTCO1P53
ENSG00000231340	8.60865	-8.58235	2.8545	-3.0066	0.00264184	0.0383356	X	53142831	53143913	-	processed_pseudogene	ACTG1P10
ENSG00000236552	1439.54	-8.56801	1.93727	-4.42271	9.74683028649028e-06	0.000488912	10	96750287	96750899	+	processed_pseudogene	RPL13AP5
ENSG00000136872	8.55974	-8.56622	2.73006	-3.13774	0.00170257	0.028607	9	101420559	101449664	-	protein_coding	ALDOB
ENSG00000164049	8.60287	-8.56407	2.82915	-3.02708	0.00246926	0.0365791	3	48372218	48401259	+	protein_coding	FBXW12
ENSG00000292332	8.39761	-8.55607	2.95482	-2.89563	0.00378395	0.0492599	Y	1336615	1382689	+	protein_coding	IL3RA
ENSG00000107165	8.47019	-8.55311	2.86785	-2.98242	0.00285982	0.0406315	9	12685438	12710285	+	protein_coding	TYRP1
ENSG00000170011	214.215	-8.55305	2.80629	-3.04781	0.00230517	0.0350985	3	39808913	40260321	+	protein_coding	MYRIP
ENSG00000146090	8.63963	-8.54914	2.80676	-3.04591	0.00231978	0.0351431	5	180100794	180209211	-	protein_coding	RASGEF1C
ENSG00000144481	105.909	-8.54801	2.26142	-3.77992	0.000156877	0.00473726	2	233917372	234019522	+	protein_coding	TRPM8
ENSG00000013297	979.825	-8.54586	2.202	-3.88095	0.000104047	0.00343373	3	170418867	170454733	+	protein_coding	CLDN11
ENSG00000204619	453.911	-8.54336	1.11516	-7.66112	1.84315612669839e-14	3.69819037065772e-11	6	30066708	30070333	+	protein_coding	PPP1R11
ENSG00000232149	8.36993	-8.53888	2.78413	-3.06698	0.00216232	0.0336905	X	123603138	123603931	+	processed_pseudogene	FERP1
ENSG00000128573	16.8047	-8.53685	1.87808	-4.54552	5.48006090023082e-06	0.000307326	7	114086326	114693772	+	protein_coding	FOXP2
ENSG00000270903	8.38608	-8.53126	2.77718	-3.07191	0.00212692	0.0333571	11	32591792	32592771	-	processed_pseudogene	HNRNPA3P9
ENSG00000240950	8.34878	-8.52605	2.75554	-3.09414	0.00197382	0.031718	3	142827095	142827728	-	processed_pseudogene	RPL8P3
ENSG00000256849	8.28599	-8.52539	2.82351	-3.01943	0.00253252	0.0372716	12	19941520	19943018	+	processed_pseudogene	TCP1P3
ENSG00000049540	8.26802	-8.52264	2.86296	-2.97686	0.00291216	0.041213	7	74027788	74069907	+	protein_coding	ELN
ENSG00000214867	8.29873	-8.51898	2.77896	-3.06553	0.00217285	0.0337962	21	36295172	36295702	-	processed_pseudogene	SRSF9P1
ENSG00000147257	8.35309	-8.51786	2.8001	-3.04198	0.00235025	0.0353902	X	133535744	133987100	-	protein_coding	GPC3
ENSG00000269907	8.23446	-8.50926	2.74946	-3.09488	0.0019689	0.0316885	9	96910075	96910405	+	processed_pseudogene	PTMAP11
ENSG00000230280	8.22942	-8.50754	2.89843	-2.93522	0.00333309	0.0451882	1	202911811	202912729	+	processed_pseudogene	HNRNPA1P59
ENSG00000084710	473.695	-8.5066	1.58371	-5.37132	7.81623972613107e-08	8.65924275917023e-06	2	25042075	25159135	+	protein_coding	EFR3B
ENSG00000230581	8.24626	-8.50083	2.85277	-2.97986	0.00288384	0.0408762	9	6834455	6835577	+	processed_pseudogene	ACTG1P14
ENSG00000227105	8.18478	-8.50027	2.792	-3.04451	0.00233061	0.0352326	13	110936758	110939784	+	processed_pseudogene	PARP1P1
ENSG00000227001	8.17751	-8.49999	2.74644	-3.09491	0.0019687	0.0316885	1	21424624	21427967	-	unprocessed_pseudogene	NBPF2P
ENSG00000198765	6.23975	-8.49881	2.61064	-3.25546	0.00113211	0.0210952	1	114854862	114995370	+	protein_coding	SYCP1
ENSG00000236516	50.652	-8.49349	2.51432	-3.37805	0.000730028	0.0152975	2	131299219	131300444	-	processed_pseudogene	KLF2P4
ENSG00000112320	36.1696	-8.48312	1.96656	-4.3137	1.60547512546715e-05	0.000726608	6	107490105	107661306	+	protein_coding	SOBP
ENSG00000023171	2258.33	-8.47585	2.87353	-2.94963	0.00318158	0.0436572	11	123358427	123627774	+	protein_coding	GRAMD1B
ENSG00000162510	24.7847	-8.47235	2.01221	-4.21047	2.54838401784046e-05	0.0010752	1	30711276	30723585	-	protein_coding	MATN1
ENSG00000171180	8.05883	-8.47009	2.8018	-3.02309	0.00250206	0.0369136	1	248231416	248244679	+	protein_coding	OR2M4
ENSG00000253330	7.9217	-8.45963	2.7974	-3.02411	0.00249366	0.0368499	8	47511033	47512141	-	processed_pseudogene	NA
ENSG00000179626	7.88724	-8.45359	2.82847	-2.98875	0.00280124	0.0400196	12	55549601	55555832	+	protein_coding	OR6C4
ENSG00000155886	7.90335	-8.44511	2.7742	-3.04417	0.00233326	0.0352326	9	19507451	19789037	-	protein_coding	SLC24A2
ENSG00000158104	7.81074	-8.4322	2.77212	-3.04179	0.00235177	0.0353902	12	121839526	121863596	-	protein_coding	HPD
ENSG00000180537	442.943	-8.42123	2.90059	-2.90328	0.00369279	0.0484273	6	13924445	13980310	+	protein_coding	RNF182
ENSG00000235838	7.73545	-8.41849	2.7998	-3.00682	0.00263995	0.0383356	10	9721962	9724416	-	processed_pseudogene	HSP90AB7P
ENSG00000271580	7.69753	-8.41287	2.84495	-2.95712	0.00310523	0.0430348	1	205091162	205091946	+	processed_pseudogene	NA
ENSG00000154438	7.62039	-8.39995	2.79413	-3.00628	0.00264461	0.0383356	7	117363221	117428123	-	protein_coding	ASZ1
ENSG00000205863	7.57909	-8.39198	2.82079	-2.97505	0.00292945	0.0413927	13	23891098	23897502	-	protein_coding	C1QTNF9B
ENSG00000253483	7.55507	-8.38978	2.89569	-2.89734	0.00376347	0.0490337	8	23483015	23483534	-	processed_pseudogene	NA
ENSG00000157399	7.50143	-8.38057	2.83578	-2.9553	0.0031237	0.0430919	X	2934044	2968475	-	protein_coding	ARSL
ENSG00000127533	120.851	-8.36065	2.20258	-3.79584	0.000147142	0.00450354	19	16888998	16892606	+	protein_coding	F2RL3
ENSG00000100167	233.101	-8.34624	1.80555	-4.62253	3.79079579717035e-06	0.00022444	22	41969442	41998221	+	protein_coding	SEPTIN3
ENSG00000261210	7.35715	-8.34447	2.85821	-2.91947	0.00350626	0.0468843	16	19285730	19322145	+	protein_coding	CLEC19A
ENSG00000151240	509.524	-8.34107	1.30423	-6.39541	1.60113472793514e-10	6.88411688501258e-08	10	274200	689668	-	protein_coding	DIP2C
ENSG00000176289	7.3257	-8.34056	2.81382	-2.96414	0.0030353	0.0424353	X	149525000	149526043	+	unprocessed_pseudogene	IDSP1
ENSG00000182613	7.33053	-8.33943	2.81405	-2.96349	0.00304168	0.04248	5	181147585	181159285	+	protein_coding	OR2V2
ENSG00000230796	7.48693	-8.33035	2.88094	-2.89154	0.00383363	0.0496968	7	57650380	57651119	-	unprocessed_pseudogene	NA
ENSG00000279392	70.1372	-8.33022	2.37414	-3.50874	0.000450237	0.010884	14	55229216	55229681	+	processed_pseudogene	NA
ENSG00000144230	68.0466	-8.31151	2.82541	-2.9417	0.00326413	0.0444858	2	127645863	127652639	+	protein_coding	GPR17
ENSG00000183153	201.613	-8.30997	1.85431	-4.48144	7.41405710948698e-06	0.000392619	17	40360651	40364737	-	protein_coding	GJD3
ENSG00000250656	7.08889	-8.29842	2.83163	-2.93061	0.00338294	0.0456571	4	67716374	67717388	-	processed_pseudogene	ST3GAL1P1
ENSG00000021300	302.064	-8.29127	1.55022	-5.34846	8.87073082881939e-08	9.40180059099648e-06	11	73646177	73662819	+	protein_coding	PLEKHB1
ENSG00000270906	7.03941	-8.27673	2.83957	-2.91479	0.00355931	0.0473005	5	100048987	100050362	-	processed_pseudogene	MTND4P35
ENSG00000232344	6.80706	-8.23538	2.84802	-2.89161	0.00383273	0.0496968	17	18010642	18011822	+	processed_pseudogene	NA
ENSG00000187533	6.7772	-8.2291	2.82649	-2.91142	0.0035979	0.0475978	4	70133615	70176799	+	protein_coding	PRR27
ENSG00000214455	88.646	-8.22732	2.67798	-3.07221	0.00212479	0.0333571	13	45390352	45391267	-	processed_pseudogene	RCN1P2
ENSG00000136630	39.8196	-8.21701	2.38434	-3.44625	0.000568429	0.0127829	1	220879430	220885059	+	protein_coding	HLX
ENSG00000163485	182.429	-8.15968	2.22466	-3.66784	0.00024461	0.00675409	1	203090653	203167405	+	protein_coding	ADORA1
ENSG00000130038	527.434	-8.14722	2.30317	-3.53739	0.000404107	0.0100653	12	3606632	3764819	-	protein_coding	CRACR2A
ENSG00000259316	410.511	-8.12865	1.42582	-5.70104	1.19078220508988e-08	2.50036570459454e-06	15	64181179	64381440	-	protein_coding	NA
ENSG00000048540	254.107	-8.12724	2.67963	-3.03297	0.00242157	0.0360798	12	16548371	16610594	-	protein_coding	LMO3
ENSG00000180818	100.89	-8.12423	2.24279	-3.62238	0.000291907	0.00780019	12	53985064	53990279	+	protein_coding	HOXC10
ENSG00000198838	106.136	-8.12207	1.69073	-4.80387	1.55627342124072e-06	0.000100389	15	33310961	33866121	+	protein_coding	RYR3
ENSG00000183260	112.314	-8.09968	1.72135	-4.70542	2.533498551822e-06	0.000155612	20	63861497	63862988	+	protein_coding	ABHD16B
ENSG00000104967	14.7671	-8.09419	1.89453	-4.27241	1.9337316708093e-05	0.000860082	19	45933733	45974044	-	protein_coding	NOVA2
ENSG00000181350	1127.83	-8.09259	1.1301	-7.16096	8.01117510792123e-13	8.71924984432943e-10	17	16441576	16492193	-	protein_coding	LRRC75A
ENSG00000138795	186.465	-8.09229	2.43054	-3.32941	0.000870288	0.0175594	4	108047544	108168956	-	protein_coding	LEF1
ENSG00000137571	131.397	-8.07821	2.03395	-3.97168	7.13666156270754e-05	0.00255702	8	69667045	69834978	-	protein_coding	SLCO5A1
ENSG00000213578	214.211	-8.07511	2.62731	-3.07353	0.00211543	0.0332757	15	74826626	74831802	+	protein_coding	CPLX3
ENSG00000154721	21.5988	-8.07232	2.16795	-3.72348	0.000196497	0.00567734	21	25639257	25717562	+	protein_coding	JAM2
ENSG00000168505	82.6029	-7.9999	1.6827	-4.75421	1.99225093703684e-06	0.000124485	2	236165235	236168386	-	protein_coding	GBX2
ENSG00000182183	33.1326	-7.97034	2.24233	-3.55449	0.000378719	0.0095783	1	52633167	52669683	+	protein_coding	SHISAL2A
ENSG00000136541	5.83969	-7.94477	2.5115	-3.16335	0.00155965	0.0268229	2	157318630	157327713	-	protein_coding	ERMN
ENSG00000240854	33.7917	-7.91728	2.18742	-3.61946	0.00029522	0.00786295	3	132175401	132176711	+	processed_pseudogene	PSMC2P1
ENSG00000213713	73.11	-7.91396	1.52243	-5.19823	2.0119643307552e-07	1.7809829355283e-05	11	33075565	33076460	-	processed_pseudogene	PIGCP1
ENSG00000270228	63.6232	-7.91218	1.61568	-4.89713	9.72462018495436e-07	6.83296464201968e-05	4	67718995	67724262	-	processed_pseudogene	NA
ENSG00000170837	92.3513	-7.90629	2.60336	-3.03696	0.00238975	0.0357829	3	71753854	71756496	+	protein_coding	GPR27
ENSG00000090661	368.793	-7.89655	1.58195	-4.99164	5.98678826451829e-07	4.41262948900699e-05	19	8206735	8262421	+	protein_coding	CERS4
ENSG00000234042	79.7098	-7.89074	1.85896	-4.24471	2.18876688657947e-05	0.000954757	9	63703064	63703755	+	processed_pseudogene	NA
ENSG00000132026	81.2871	-7.88556	2.49637	-3.15881	0.00158415	0.027141	19	12825477	12835428	-	protein_coding	RTBDN
ENSG00000145832	17.0844	-7.8623	2.11736	-3.71326	0.00020461	0.00586482	5	135476912	135889770	+	protein_coding	SLC25A48
ENSG00000167889	437.078	-7.85638	1.93382	-4.06261	4.85271508507742e-05	0.00186845	17	76868403	76950393	+	protein_coding	MGAT5B
ENSG00000175745	549.492	-7.85605	2.12247	-3.70138	0.000214429	0.0061075	5	93583221	93594611	+	protein_coding	NR2F1
ENSG00000278763	35.4908	-7.84616	1.89444	-4.14167	3.447871128638e-05	0.00137747	9	67725689	67725902	-	processed_pseudogene	FAM27B
ENSG00000145217	203.394	-7.84138	1.90793	-4.10988	3.95859274366486e-05	0.00156977	4	979072	993440	-	protein_coding	SLC26A1
ENSG00000171435	282.313	-7.83194	1.20348	-6.50774	7.62881887324314e-11	3.73291095678113e-08	12	117453011	117968990	-	protein_coding	KSR2
ENSG00000284060	33.6899	-7.8292	2.04986	-3.81938	0.000133789	0.00417265	22	21002894	21009453	-	transcribed_unprocessed_pseudogene	NA
ENSG00000055118	91.8827	-7.82075	2.65345	-2.94739	0.00320472	0.0438083	7	150944960	150978321	-	protein_coding	KCNH2
ENSG00000226065	333.293	-7.7979	1.62425	-4.80092	1.57937577147219e-06	0.000101496	2	110383111	110384642	+	processed_pseudogene	ZBTB45P2
ENSG00000101265	340.927	-7.79188	2.057	-3.78798	0.000151878	0.00460943	20	4780022	4823608	-	protein_coding	RASSF2
ENSG00000214300	177.009	-7.79098	1.34691	-5.78434	7.27970417655706e-09	1.60313290268619e-06	7	100307701	100322196	+	protein_coding	SPDYE3
ENSG00000187672	14.9977	-7.77507	2.26582	-3.43146	0.000600349	0.0131887	3	55508310	56469095	-	protein_coding	ERC2
ENSG00000170390	70.1184	-7.74003	1.67381	-4.62421	3.76033988574925e-06	0.000223369	4	150078444	150257438	+	protein_coding	DCLK2
ENSG00000234106	43.1502	-7.73845	2.18655	-3.53911	0.000401482	0.0100415	11	93535467	93535816	+	processed_pseudogene	SRP14P2
ENSG00000214575	46.7466	-7.73569	2.61523	-2.95794	0.00309707	0.0429827	15	82543200	82648861	-	protein_coding	CPEB1
ENSG00000253626	643.997	-7.7187	1.69895	-4.54322	5.54015694751474e-06	0.000308778	10	79512532	79516440	+	protein_coding	EIF5AL1
ENSG00000130054	183.059	-7.70079	2.63762	-2.9196	0.00350477	0.0468843	X	69504325	69532508	+	protein_coding	NALF2
ENSG00000136546	32.0725	-7.69895	1.38496	-5.55895	2.71399812788468e-08	4.22494639597771e-06	2	166403572	166611482	-	protein_coding	SCN7A
ENSG00000124507	211.345	-7.69042	1.99835	-3.84838	0.000118902	0.00380697	6	34466060	34535229	+	protein_coding	PACSIN1
ENSG00000113263	22.3632	-7.67396	1.68281	-4.5602	5.11060009886624e-06	0.000290211	5	157142932	157255185	+	protein_coding	ITK
ENSG00000270136	57.2808	-7.6581	2.56278	-2.9882	0.00280628	0.0400368	1	19597066	19656927	+	protein_coding	MICOS10-NBL1
ENSG00000084628	52.0317	-7.65698	2.302	-3.32623	0.000880305	0.0177022	1	31179744	31239887	-	protein_coding	NKAIN1
ENSG00000241399	104.128	-7.65198	1.71803	-4.45393	8.43142702502249e-06	0.000431316	2	159768627	159798255	-	protein_coding	CD302
ENSG00000164626	75.4572	-7.63509	2.60762	-2.928	0.00341155	0.0459745	6	39188970	39229475	-	protein_coding	KCNK5
ENSG00000284762	76.2411	-7.63316	2.1565	-3.5396	0.00040073	0.0100366	5	77086731	77427124	+	protein_coding	PDE8B
ENSG00000182836	123.753	-7.62986	2.62204	-2.90989	0.00361555	0.0477613	5	41306951	41510601	-	protein_coding	PLCXD3
ENSG00000187122	812.333	-7.62547	2.62769	-2.90196	0.00370833	0.0485958	10	96998037	97185959	-	protein_coding	SLIT1
ENSG00000128346	130.446	-7.61698	1.30217	-5.84944	4.93217755760876e-09	1.23701753243471e-06	22	37943049	37953669	-	protein_coding	C22orf23
ENSG00000172543	26.2848	-7.60734	1.71071	-4.44689	8.71227802523746e-06	0.000443473	11	65879808	65883741	+	protein_coding	CTSW
ENSG00000197467	796.597	-7.60525	2.54761	-2.98525	0.00283345	0.0403203	10	69801879	69964275	+	protein_coding	COL13A1
ENSG00000172508	57.6549	-7.60291	1.56826	-4.848	1.24711926419323e-06	8.49829421615145e-05	11	67414967	67425607	+	protein_coding	CARNS1
ENSG00000100285	148.699	-7.60247	2.59566	-2.92892	0.00340142	0.0458722	22	29480217	29491390	+	protein_coding	NEFH
ENSG00000122012	57.1317	-7.59275	2.23071	-3.40373	0.000664722	0.014324	5	76083382	76353939	+	protein_coding	SV2C
ENSG00000166831	78.5015	-7.5817	2.24445	-3.37797	0.00073023	0.0152975	15	64739890	64775589	-	protein_coding	RBPMS2
ENSG00000161664	119.246	-7.57447	1.34211	-5.64368	1.66451556407804e-08	3.09874454186817e-06	17	44170446	44179084	+	protein_coding	ASB16
ENSG00000150510	120.938	-7.57254	1.33025	-5.69257	1.25144527942653e-08	2.58166205459659e-06	13	51222333	51284239	+	protein_coding	FAM124A
ENSG00000218426	588.271	-7.56699	1.2792	-5.91539	3.31094511290336e-09	9.64339465303369e-07	6	153282286	153282733	-	processed_pseudogene	NA
ENSG00000159263	986.366	-7.56678	1.71806	-4.40427	1.06143054698852e-05	0.000518035	21	36699114	36749917	+	protein_coding	SIM2
ENSG00000109674	191.783	-7.56604	1.51222	-5.00327	5.63661253499297e-07	4.18872218752688e-05	4	177309873	177362936	+	protein_coding	NEIL3
ENSG00000148773	7932.93	-7.55664	1.47046	-5.13897	2.7625124387321e-07	2.23673529877246e-05	10	128096658	128126423	-	protein_coding	MKI67
ENSG00000129195	448.986	-7.55658	1.56089	-4.84119	1.2906369538154e-06	8.66406026468348e-05	17	6444440	6451469	+	protein_coding	PIMREG
ENSG00000162878	56.3704	-7.54504	2.53055	-2.98158	0.00286763	0.0407012	2	42048020	42058517	+	protein_coding	PKDCC
ENSG00000153404	223.756	-7.4993	2.35449	-3.1851	0.00144703	0.0251982	5	92167	189972	+	protein_coding	PLEKHG4B
ENSG00000205744	194.818	-7.474	1.91137	-3.91029	9.21838179280271e-05	0.00316474	19	6467206	6482557	-	protein_coding	DENND1C
ENSG00000115616	203.253	-7.4612	2.13929	-3.4877	0.000487197	0.0114555	2	102619552	102711355	+	protein_coding	SLC9A2
ENSG00000168913	50.5408	-7.43791	1.65297	-4.49973	6.80391396025292e-06	0.000366761	9	34521042	34522990	-	protein_coding	ENHO
ENSG00000124664	1534.71	-7.43727	2.24212	-3.31707	0.000909669	0.0181914	6	34537801	34556333	-	protein_coding	SPDEF
ENSG00000186185	1400.96	-7.43038	1.4447	-5.1432	2.70100523269282e-07	2.20700237520212e-05	17	44924708	44947773	-	protein_coding	KIF18B
ENSG00000053438	24.1547	-7.41079	1.96919	-3.76338	0.000167634	0.00498705	20	37521205	37523690	+	protein_coding	NNAT
ENSG00000168646	82.7844	-7.40387	1.26327	-5.86088	4.60411785903578e-09	1.18773086140669e-06	17	65528562	65561648	-	protein_coding	AXIN2
ENSG00000169122	133.288	-7.39709	2.10487	-3.51428	0.00044095	0.0107314	8	57994522	58204279	+	protein_coding	FAM110B
ENSG00000132329	1340.39	-7.37811	2.35264	-3.1361	0.0017121	0.0286999	2	237858892	237912106	+	protein_coding	RAMP1
ENSG00000054356	9.41484	-7.37796	2.22896	-3.31005	0.000932785	0.0185101	2	219289622	219309648	-	protein_coding	PTPRN
ENSG00000227855	43.0929	-7.36584	1.8877	-3.90201	9.53964451972042e-05	0.00325032	7	29650226	29742594	+	transcribed_unprocessed_pseudogene	DPY19L2P3
ENSG00000165905	426.301	-7.36401	1.33054	-5.53462	3.11911163957865e-08	4.57926162500092e-06	11	45921620	45929096	+	protein_coding	LARGE2
ENSG00000111885	269.94	-7.3589	2.12501	-3.46299	0.000534202	0.0123201	6	119177204	119349761	-	protein_coding	MAN1A1
ENSG00000231345	65.2487	-7.35617	2.52169	-2.91716	0.00353239	0.0470759	10	50658528	50660472	+	transcribed_processed_pseudogene	BEND3P1
ENSG00000235847	145.899	-7.35598	1.29666	-5.67301	1.40306131145437e-08	2.78422869914759e-06	2	84777258	84778223	-	processed_pseudogene	LDHAP7
ENSG00000165716	508.434	-7.34526	1.36671	-5.3744	7.68401317020015e-08	8.56530307577002e-06	9	136712571	136724742	+	protein_coding	DIPK1B
ENSG00000164035	9.92847	-7.32952	2.13475	-3.43343	0.000596005	0.0131601	4	100395340	100880126	-	protein_coding	EMCN
ENSG00000157833	183.652	-7.31953	1.52041	-4.81417	1.4781105122197e-06	9.63599986630444e-05	2	26173087	26189663	+	protein_coding	GAREM2
ENSG00000101057	3392.31	-7.30789	1.35484	-5.39392	6.89373998074098e-08	7.82938091649187e-06	20	43667018	43716495	+	protein_coding	MYBL2
ENSG00000264058	119.7	-7.29981	1.36085	-5.36417	8.13226267443724e-08	8.90014541666592e-06	17	40627355	40665141	-	protein_coding	NA
ENSG00000105255	173.248	-7.29835	1.81659	-4.01762	5.87893775464412e-05	0.00217545	19	4304597	4323843	+	protein_coding	FSD1
ENSG00000205517	296.385	-7.28878	1.52123	-4.79137	1.65643471757437e-06	0.000106071	19	11384340	11419328	-	protein_coding	RGL3
ENSG00000197444	51.5265	-7.27251	1.83729	-3.95828	7.54925395929936e-05	0.00266259	10	49734640	49762379	-	protein_coding	OGDHL
ENSG00000172575	36.4451	-7.26465	1.50417	-4.82968	1.36754253416984e-06	9.07907466251435e-05	15	38488102	38565575	-	protein_coding	RASGRP1
ENSG00000198756	85.243	-7.23144	1.37634	-5.25411	1.48738034498053e-07	1.44403840159454e-05	1	183929853	184037729	-	protein_coding	COLGALT2
ENSG00000186193	2050.7	-7.20395	1.51158	-4.76583	1.88073156332499e-06	0.000119166	9	137062126	137070557	-	protein_coding	SAPCD2
ENSG00000186897	58.3145	-7.19745	2.17303	-3.31217	0.000925738	0.0184514	12	49332408	49337188	-	protein_coding	C1QL4
ENSG00000217325	48.9936	-7.14766	1.72298	-4.14843	3.34762968298833e-05	0.00135057	6	126643639	126644299	+	transcribed_processed_pseudogene	PRELID1P1
ENSG00000172348	36.9608	-7.13832	2.21285	-3.22585	0.00125601	0.0226132	6	46220735	46491972	-	protein_coding	RCAN2
ENSG00000234338	18.9236	-7.131	2.07059	-3.44395	0.000573283	0.012876	7	64835279	64836882	-	processed_pseudogene	NA
ENSG00000255346	69.8273	-7.12204	2.26776	-3.14056	0.00168625	0.0284274	15	69014694	69062762	+	protein_coding	NOX5
ENSG00000278212	19.4161	-7.12073	2.40086	-2.96591	0.00301793	0.0422792	Y	11153857	11159013	-	transcribed_unprocessed_pseudogene	NA
ENSG00000119547	243.039	-7.10968	1.84806	-3.8471	0.000119526	0.00381487	18	57435373	57491298	+	protein_coding	ONECUT2
ENSG00000002746	177.587	-7.10661	1.66604	-4.26558	1.99386993718803e-05	0.000882483	7	43112628	43566001	+	protein_coding	HECW1
ENSG00000237854	87.4371	-7.1063	1.79086	-3.96809	7.24498591219326e-05	0.00259069	17	68101907	68114527	+	transcribed_unprocessed_pseudogene	LINC00674
ENSG00000112984	1711.63	-7.06939	1.55423	-4.54849	5.40331088501577e-06	0.000303966	5	138178718	138187723	+	protein_coding	KIF20A
ENSG00000175556	114.545	-7.04369	1.66085	-4.24102	2.22508486889533e-05	0.000963563	X	118974613	119018355	+	protein_coding	LONRF3
ENSG00000181031	96.9274	-7.04217	1.37057	-5.13815	2.77455259123397e-07	2.23673529877246e-05	17	212388	386254	-	protein_coding	RPH3AL
ENSG00000233750	184.342	-7.03771	1.42121	-4.95192	7.34854530211117e-07	5.30800124262094e-05	1	131024	134836	+	processed_pseudogene	CICP27
ENSG00000271605	74.7053	-7.03555	2.41415	-2.91429	0.00356495	0.0473005	17	64449036	64468643	+	protein_coding	MILR1
ENSG00000161681	44.5307	-7.01609	1.50433	-4.66394	3.1021132190479e-06	0.00018798	19	50659254	50719802	-	protein_coding	SHANK1
ENSG00000139438	289.528	-7.01434	1.36136	-5.15244	2.57122325498457e-07	2.1201438145439e-05	12	109713824	109770495	+	protein_coding	FAM222A
ENSG00000267228	129.258	-7.00726	1.49917	-4.67408	2.95270570819819e-06	0.000180135	18	47108187	47176345	-	protein_coding	NA
ENSG00000197753	141.788	-7.00212	1.29057	-5.4256	5.77596406914131e-08	7.20422136876879e-06	6	35797205	35845397	+	protein_coding	LHFPL5
ENSG00000071246	225.154	-6.99967	1.11883	-6.25625	3.94344741652492e-10	1.36943795091552e-07	14	76761467	76783015	+	protein_coding	VASH1
ENSG00000157851	258.033	-6.99477	2.24821	-3.11126	0.00186293	0.0304994	2	26847746	26950351	+	protein_coding	DPYSL5
ENSG00000182253	789.624	-6.99041	1.43838	-4.85991	1.17438278525193e-06	8.15654012926129e-05	15	99098216	99135593	+	protein_coding	SYNM
ENSG00000218226	33.489	-6.98968	1.67127	-4.18226	2.88627728574793e-05	0.00119817	6	158609705	158621636	-	processed_pseudogene	TATDN2P2
ENSG00000072832	123.826	-6.98676	2.11518	-3.30315	0.000956047	0.0188064	4	5748083	5893086	-	protein_coding	CRMP1
ENSG00000139537	48.6959	-6.98494	1.72573	-4.04753	5.17611260860887e-05	0.00197366	12	48904109	48931840	+	protein_coding	CCDC65
ENSG00000183888	16.1624	-6.9689	2.06459	-3.37543	0.000736995	0.0153573	1	16004235	16008807	+	protein_coding	SRARP
ENSG00000230409	299.627	-6.95406	1.70098	-4.08827	4.34601978648964e-05	0.00169871	3	37275692	37276598	+	processed_pseudogene	TCEA1P2
ENSG00000148848	218.648	-6.94923	2.30433	-3.01572	0.00256366	0.0376074	10	126012380	126388477	-	protein_coding	ADAM12
ENSG00000187634	147.611	-6.94261	2.00063	-3.47022	0.000520033	0.0120549	1	923922	944575	+	protein_coding	SAMD11
ENSG00000171798	59.7593	-6.94121	2.09647	-3.31091	0.000929942	0.0184914	10	133160218	133226412	+	protein_coding	KNDC1
ENSG00000081138	147.79	-6.92945	2.24957	-3.08034	0.00206763	0.0327562	18	65750251	65890337	+	protein_coding	CDH7
ENSG00000239830	38.7687	-6.92773	2.26339	-3.06078	0.00220765	0.034164	19	9683293	9684073	-	processed_pseudogene	RPS4XP22
ENSG00000171016	154.454	-6.91732	1.21619	-5.68769	1.28770275440477e-08	2.60844740460293e-06	15	55538883	55588947	-	protein_coding	PYGO1
ENSG00000003137	199.066	-6.89882	1.92579	-3.58234	0.000340536	0.00882866	2	72129237	72147862	-	protein_coding	CYP26B1
ENSG00000139737	128.72	-6.89349	1.75987	-3.91705	8.96373950212058e-05	0.00309498	13	77697686	77764242	+	protein_coding	SLAIN1
ENSG00000239388	9.90316	-6.82485	2.18302	-3.12634	0.00176999	0.0294857	3	57268341	57292685	-	protein_coding	ASB14
ENSG00000109099	369.277	-6.81634	1.98337	-3.43674	0.000588758	0.0131257	17	15229772	15272292	-	protein_coding	PMP22
ENSG00000116983	14.7608	-6.81277	2.34105	-2.91013	0.00361281	0.04776	1	39678647	39691485	-	protein_coding	HPCAL4
ENSG00000280893	161.91	-6.8078	1.14115	-5.96575	2.43505874814871e-09	7.32871514567825e-07	16	29812260	29820092	+	protein_coding	NA
ENSG00000248213	14.3221	-6.7937	2.06415	-3.29128	0.000997337	0.0194282	4	118635969	118638782	-	processed_pseudogene	CICP16
ENSG00000187037	19.9409	-6.78849	1.70565	-3.98001	6.89130076059185e-05	0.00249886	7	37683765	37833788	+	protein_coding	GPR141
ENSG00000189056	801.823	-6.77761	2.19083	-3.09362	0.00197729	0.0317386	7	103471380	103989658	-	protein_coding	RELN
ENSG00000165140	146.999	-6.75717	1.60606	-4.2073	2.58443232948326e-05	0.00108461	9	94603132	94640249	-	protein_coding	FBP1
ENSG00000103056	78.8299	-6.7528	1.50464	-4.48798	7.19021034365197e-06	0.000381885	16	68358326	68448508	-	protein_coding	SMPD3
ENSG00000167371	132.359	-6.73657	2.06481	-3.26256	0.00110411	0.0207783	16	29811381	29815892	+	protein_coding	PRRT2
ENSG00000168421	11.5567	-6.73013	1.86596	-3.6068	0.000310002	0.0081485	4	40191010	40246967	+	protein_coding	RHOH
ENSG00000161652	15.8333	-6.71017	2.15432	-3.11475	0.00184103	0.030361	19	50152547	50163281	-	protein_coding	IZUMO2
ENSG00000137809	26.1551	-6.70759	1.73814	-3.85906	0.000113824	0.00369018	15	68296531	68432163	-	protein_coding	ITGA11
ENSG00000077800	41.2962	-6.70475	1.92409	-3.48463	0.000492816	0.011551	7	73328160	73358637	+	protein_coding	FKBP6
ENSG00000136167	2412.42	-6.69982	2.17906	-3.07463	0.00210761	0.0332376	13	46125919	46211871	-	protein_coding	LCP1
ENSG00000171848	3981.86	-6.69322	1.36197	-4.91436	8.90718959709885e-07	6.28304803689105e-05	2	10120697	10211725	+	protein_coding	RRM2
ENSG00000123485	995.383	-6.68676	1.38941	-4.81265	1.4894181527096e-06	9.67478884950715e-05	2	233833415	233854566	-	protein_coding	HJURP
ENSG00000119946	447.468	-6.68095	1.73235	-3.85658	0.000114986	0.00370788	10	99329355	99394330	+	protein_coding	CNNM1
ENSG00000158528	341.017	-6.67615	1.11262	-6.00041	1.96821116654861e-09	6.02406055009065e-07	7	94907201	95296415	+	protein_coding	PPP1R9A
ENSG00000158486	15.384	-6.67452	1.7464	-3.82188	0.000132438	0.00414425	16	20933110	21159441	-	protein_coding	DNAH3
ENSG00000142347	77.4879	-6.66383	1.17601	-5.66648	1.45758971252172e-08	2.83023172351799e-06	19	8520777	8577442	-	protein_coding	MYO1F
ENSG00000164287	18.6376	-6.6396	1.85542	-3.57849	0.000345591	0.00892801	5	55112970	55173177	-	protein_coding	CDC20B
ENSG00000173678	52.7821	-6.63918	1.88159	-3.52849	0.000417933	0.0103102	7	102650318	102662625	+	protein_coding	SPDYE2B
ENSG00000225131	16.4358	-6.61473	2.02573	-3.26536	0.00109326	0.0206941	13	48771127	48771827	+	processed_pseudogene	PSME2P2
ENSG00000165730	58.2722	-6.60664	1.87291	-3.52747	0.000419544	0.0103217	10	68827530	68895432	+	protein_coding	STOX1
ENSG00000106069	73.1987	-6.57783	1.62444	-4.04929	5.13740277376819e-05	0.0019656	7	29146546	29514328	+	protein_coding	CHN2
ENSG00000236699	70.339	-6.57474	1.51132	-4.35034	1.35928365814748e-05	0.000627627	4	105552619	105708093	+	protein_coding	ARHGEF38
ENSG00000149488	19.4973	-6.57089	1.70454	-3.85492	0.000115766	0.00371974	20	2536572	2643580	+	protein_coding	TMC2
ENSG00000125966	241.072	-6.56756	1.80751	-3.63348	0.000279623	0.00753296	20	35226689	35276998	+	protein_coding	MMP24
ENSG00000160233	199.653	-6.54062	1.32848	-4.92339	8.50560995935047e-07	6.04701986795082e-05	21	44455509	44462196	+	protein_coding	LRRC3
ENSG00000112394	158.081	-6.53654	2.01891	-3.23766	0.00120515	0.0219824	6	111087502	111231194	+	protein_coding	SLC16A10
ENSG00000138185	524.507	-6.53349	1.11821	-5.8428	5.13315579475943e-09	1.26978804577761e-06	10	95711778	95877266	+	protein_coding	ENTPD1
ENSG00000225031	173.459	-6.53235	1.33691	-4.88615	1.02826281282976e-06	7.19704258685263e-05	X	111619676	111621489	-	processed_pseudogene	EIF4BP7
ENSG00000099954	91.0849	-6.52693	2.24154	-2.9118	0.00359349	0.0475743	22	17359948	17558151	+	protein_coding	CECR2
ENSG00000160219	38.7451	-6.52566	2.1706	-3.00639	0.00264369	0.0383356	X	154675248	154751583	-	protein_coding	GAB3
ENSG00000043355	68.2969	-6.52375	2.16293	-3.01617	0.00255993	0.0376049	13	99981783	99986765	+	protein_coding	ZIC2
ENSG00000074370	119.765	-6.52219	1.58092	-4.12557	3.69819484610457e-05	0.00147416	17	3923869	3964464	-	protein_coding	ATP2A3
ENSG00000261115	102.898	-6.51897	2.13074	-3.05948	0.00221723	0.0342797	7	141074063	141480380	+	protein_coding	TMEM178B
ENSG00000005249	224.842	-6.51789	1.68164	-3.87591	0.000106226	0.00348137	7	107044704	107161811	+	protein_coding	PRKAR2B
ENSG00000091262	10.8362	-6.50461	2.01464	-3.22867	0.00124369	0.022481	16	16149564	16223522	-	protein_coding	ABCC6
ENSG00000183644	17.6444	-6.4876	2.08508	-3.11143	0.00186183	0.0304994	11	111514777	111537043	+	protein_coding	HOATZ
ENSG00000103381	353.996	-6.4772	1.2133	-5.33848	9.3727284227834e-08	9.67158456334987e-06	16	12659798	12803887	-	protein_coding	CPPED1
ENSG00000121152	808.369	-6.47235	1.23962	-5.22124	1.77724376785971e-07	1.6543024721655e-05	2	96335765	96377091	+	protein_coding	NCAPH
ENSG00000143226	45.0609	-6.46168	2.17577	-2.96984	0.00297955	0.0419817	1	161505429	161524013	+	protein_coding	FCGR2A
ENSG00000196876	294.273	-6.45692	1.65957	-3.89072	9.9948702291055e-05	0.00333618	12	51590265	51812864	+	protein_coding	SCN8A
ENSG00000205704	12.1006	-6.45205	2.20488	-2.92626	0.00343065	0.0461286	22	41947193	41958939	+	protein_coding	SMIM45
ENSG00000099957	19.8636	-6.43264	1.72417	-3.73087	0.000190823	0.00554	22	21009807	21028013	+	protein_coding	P2RX6
ENSG00000285329	13.6053	-6.40946	2.12977	-3.00946	0.00261716	0.0382059	16	3365098	3479550	+	protein_coding	NA
ENSG00000162174	889.338	-6.39939	1.5948	-4.01265	6.00405438918932e-05	0.00221268	11	62337447	62393412	+	protein_coding	ASRGL1
ENSG00000124208	424.709	-6.38991	1.28607	-4.96856	6.74513444705117e-07	4.91143700987298e-05	20	50081123	50153637	-	protein_coding	PEDS1-UBE2V1
ENSG00000174607	137.992	-6.38345	1.96808	-3.24349	0.00118075	0.0216467	4	114598769	114678225	+	protein_coding	UGT8
ENSG00000174667	10.6159	-6.38342	2.13368	-2.99175	0.00277385	0.0397226	19	9210275	9219589	-	protein_coding	OR7D4
ENSG00000187010	15.9454	-6.36213	2.15981	-2.94569	0.00322233	0.0440158	1	25272392	25330445	+	protein_coding	RHD
ENSG00000162592	31.7994	-6.35824	1.575	-4.03697	5.4144911966386e-05	0.00203274	1	3746459	3771645	+	protein_coding	CCDC27
ENSG00000075218	411.014	-6.35476	1.31119	-4.84656	1.25620519313878e-06	8.50574951870557e-05	22	46296869	46330810	+	protein_coding	GTSE1
ENSG00000247627	2224.67	-6.34907	1.4383	-4.41429	1.0134102238412e-05	0.000500004	5	134926659	134928036	-	processed_pseudogene	MTND4P12
ENSG00000073670	182.908	-6.34301	1.27686	-4.96768	6.77590164338779e-07	4.9140253765581e-05	17	44758987	44781846	+	protein_coding	ADAM11
ENSG00000120885	4891.19	-6.33303	1.35472	-4.67479	2.94249059417932e-06	0.00018012	8	27596916	27614700	-	protein_coding	CLU
ENSG00000140749	14.5516	-6.32708	1.77158	-3.57142	0.000355047	0.00911715	16	21639549	21652608	-	protein_coding	IGSF6
ENSG00000171320	268.995	-6.318	1.64435	-3.84226	0.000121909	0.00386894	8	27771948	27812640	+	protein_coding	ESCO2
ENSG00000205269	79.4401	-6.3092	1.20359	-5.24199	1.58856409609281e-07	1.53402622712535e-05	6	11537748	11583524	+	protein_coding	TMEM170B
ENSG00000141576	495.108	-6.29959	1.3862	-4.54451	5.50643243157982e-06	0.000307849	17	76142464	76240493	-	protein_coding	RNF157
ENSG00000064763	183.728	-6.2847	1.84814	-3.40056	0.000672488	0.0144397	12	29149015	29341121	+	protein_coding	FAR2
ENSG00000170382	192.194	-6.28091	1.92668	-3.25996	0.00111427	0.0208946	1	204617169	204685738	-	protein_coding	LRRN2
ENSG00000236090	57.0139	-6.27359	1.66519	-3.7675	0.000164891	0.00492167	2	41819746	41820754	+	processed_pseudogene	LDHAP3
ENSG00000114279	86.1455	-6.2734	1.82662	-3.43443	0.000593803	0.0131601	3	192139389	192767764	-	protein_coding	FGF12
ENSG00000013293	56.7703	-6.26443	1.32443	-4.72991	2.24619644657921e-06	0.000139388	3	170459547	170586075	-	protein_coding	SLC7A14
ENSG00000171246	142.164	-6.26439	1.64951	-3.79774	0.000146024	0.00449025	17	80466833	80477843	-	protein_coding	NPTX1
ENSG00000142945	904.968	-6.26137	1.367	-4.58038	4.64126818069644e-06	0.00026607	1	44739817	44767767	+	protein_coding	KIF2C
ENSG00000004399	297.556	-6.2583	1.85233	-3.37861	0.000728546	0.0152975	3	129555213	129606676	-	protein_coding	PLXND1
ENSG00000077782	1833.44	-6.25795	1.32437	-4.72522	2.29867152017531e-06	0.000142156	8	38400214	38468834	-	protein_coding	FGFR1
ENSG00000122574	77.5549	-6.25224	1.42492	-4.38778	1.14515035672837e-05	0.000551443	7	29806485	29917061	+	protein_coding	WIPF3
ENSG00000186188	9.7475	-6.25163	2.16267	-2.89071	0.00384377	0.0497926	10	93566664	93604480	+	protein_coding	FFAR4
ENSG00000101096	212.274	-6.22912	1.42034	-4.38565	1.15641683877529e-05	0.000555388	20	51386956	51562831	-	protein_coding	NFATC2
ENSG00000166596	15.8495	-6.22409	1.69897	-3.66344	0.000248853	0.00682947	17	9576626	9643447	+	protein_coding	CFAP52
ENSG00000137486	828.565	-6.21731	1.33852	-4.6449	3.40238888352284e-06	0.000204121	11	75260121	75351705	-	protein_coding	ARRB1
ENSG00000174498	10.4371	-6.21715	2.06722	-3.00749	0.00263412	0.0383356	15	65327126	65378002	-	protein_coding	IGDCC3
ENSG00000104213	41.6148	-6.20858	1.4666	-4.23332	2.30267293281944e-05	0.000992403	8	17576432	17644071	+	protein_coding	PDGFRL
ENSG00000249485	20.5645	-6.19886	1.69189	-3.66386	0.000248443	0.00682858	5	14797124	14798400	-	processed_pseudogene	RBBP4P1
ENSG00000232457	21.3568	-6.1975	1.71184	-3.62037	0.000294181	0.00784686	17	64953682	64956546	+	transcribed_unprocessed_pseudogene	SLC16A6P1
ENSG00000143994	68.618	-6.19618	1.40344	-4.41499	1.01016681537625e-05	0.00049977	2	27123788	27130812	+	protein_coding	ABHD1
ENSG00000137261	83.4745	-6.19059	1.7741	-3.48943	0.000484052	0.0114112	6	24544103	24646191	-	protein_coding	KIAA0319
ENSG00000116039	18.4802	-6.18013	1.94524	-3.17705	0.00148782	0.0257594	2	70935899	70965431	+	protein_coding	ATP6V1B1
ENSG00000259803	102.454	-6.17562	1.22277	-5.05052	4.40614555868559e-07	3.37144815672646e-05	16	89195760	89201651	-	protein_coding	SLC22A31
ENSG00000119508	36.1855	-6.16528	2.1234	-2.9035	0.0036902	0.0484273	9	99821854	99866891	+	protein_coding	NR4A3
ENSG00000229349	18.7475	-6.16093	1.83687	-3.35404	0.000796396	0.0163663	6	46204728	46207386	+	processed_pseudogene	ACTG1P9
ENSG00000227799	19.4918	-6.15066	1.87271	-3.28437	0.00102211	0.0197346	2	55224279	55225908	+	processed_pseudogene	CDPF1P1
ENSG00000133083	10.7731	-6.14408	1.79519	-3.42252	0.000620438	0.0135511	13	35768651	36131382	-	protein_coding	DCLK1
ENSG00000135426	26.9209	-6.13947	1.51829	-4.04368	5.2619109048303e-05	0.00199621	12	54948014	54984762	-	protein_coding	TESPA1
ENSG00000173567	31.2565	-6.13917	1.76768	-3.47302	0.000514643	0.0119606	2	26308172	26346817	-	protein_coding	ADGRF3
ENSG00000130377	11.0343	-6.11342	2.0802	-2.93887	0.00329416	0.0448274	19	6135246	6193094	+	protein_coding	ACSBG2
ENSG00000111110	683.296	-6.11298	1.2894	-4.74096	2.12704038136223e-06	0.000132449	12	62643993	62935150	-	protein_coding	PPM1H
ENSG00000111206	2639.19	-6.11039	1.14076	-5.35642	8.48879651731732e-08	9.17908308441414e-06	12	2857679	2877174	-	protein_coding	FOXM1
ENSG00000128655	26.3335	-6.0968	1.46515	-4.1612	3.16576497570662e-05	0.00128466	2	177623243	178108339	-	protein_coding	PDE11A
ENSG00000274570	91.6941	-6.07281	1.21757	-4.98766	6.11149697595894e-07	4.48623627609213e-05	7	73104007	73155431	-	protein_coding	SPDYE10
ENSG00000263513	265.993	-6.06724	1.83554	-3.30543	0.000948294	0.0187355	1	143955286	143971986	-	protein_coding	FAM72C
ENSG00000175063	884.038	-6.06605	1.39187	-4.3582	1.3113875785982e-05	0.000613498	20	45812575	45816957	+	protein_coding	UBE2C
ENSG00000147408	225.814	-6.05961	1.70329	-3.55759	0.000374269	0.0095057	8	19404160	19758029	-	protein_coding	CSGALNACT1
ENSG00000235001	28.2879	-6.05302	1.86686	-3.24236	0.00118543	0.0217104	Y	5337744	5338964	-	processed_pseudogene	EIF4A1P2
ENSG00000214456	22.4686	-6.0396	1.55636	-3.88059	0.000104202	0.00343373	19	4522530	4535224	-	protein_coding	PLIN5
ENSG00000080644	47.1422	-6.03686	1.37824	-4.38012	1.18613665591108e-05	0.000566647	15	78593051	78621295	-	protein_coding	CHRNA3
ENSG00000175274	902.806	-6.03497	1.49982	-4.02379	5.72690346142287e-05	0.00212791	11	44885902	44951306	-	protein_coding	TP53I11
ENSG00000137491	13.3682	-6.03184	2.07453	-2.90757	0.00364243	0.0480233	11	75100562	75206549	+	protein_coding	SLCO2B1
ENSG00000258555	82.0573	-6.0249	1.36285	-4.42082	9.83278493001882e-06	0.000490498	22	24270897	24442356	+	protein_coding	SPECC1L-ADORA2A
ENSG00000145416	56.8511	-6.01225	1.72959	-3.47611	0.000508738	0.0118386	4	163524297	164384050	-	protein_coding	MARCHF1
ENSG00000188783	178.831	-6.00816	1.98915	-3.02046	0.00252388	0.0371747	1	203475805	203491352	+	protein_coding	PRELP
ENSG00000256861	83.3816	-6.00154	1.29768	-4.62481	3.7494669942636e-06	0.000223369	12	122207778	122266423	-	protein_coding	NA
ENSG00000125257	2746.49	-5.99339	1.71285	-3.49908	0.000466874	0.0111371	13	95019834	95301475	-	protein_coding	ABCC4
ENSG00000074276	44.406	-5.98596	1.73055	-3.459	0.000542183	0.0124406	5	176542510	176595974	+	protein_coding	CDHR2
ENSG00000159167	385.123	-5.97333	1.21111	-4.93211	8.13481542798468e-07	5.80626470349989e-05	8	23841928	23854806	-	protein_coding	STC1
ENSG00000056736	119.984	-5.97134	1.39915	-4.26783	1.97383730952798e-05	0.000875763	3	53846567	53865794	+	protein_coding	IL17RB
ENSG00000165757	456.538	-5.96245	1.73389	-3.43877	0.00058437	0.0130601	10	30012802	30115494	-	protein_coding	JCAD
ENSG00000011426	3047.5	-5.9581	1.72311	-3.45775	0.000544703	0.0124825	7	36389820	36453791	+	protein_coding	ANLN
ENSG00000178297	84.6648	-5.95211	1.70852	-3.48377	0.000494395	0.011551	19	2360237	2426261	+	protein_coding	TMPRSS9
ENSG00000105398	16.5281	-5.95011	1.72135	-3.45666	0.000546913	0.0124955	19	47870466	47886315	-	protein_coding	SULT2A1
ENSG00000160867	320.504	-5.94854	1.33542	-4.45443	8.41172364488096e-06	0.000431316	5	177086904	177098144	+	protein_coding	FGFR4
ENSG00000165810	53.7092	-5.94565	1.70669	-3.48374	0.000494458	0.011551	5	181040224	181061521	+	protein_coding	BTNL9
ENSG00000103512	1192.48	-5.9304	1.757	-3.37531	0.000737333	0.0153573	16	14833720	14896157	+	protein_coding	NOMO1
ENSG00000166823	158.804	-5.92883	1.61867	-3.66277	0.0002495	0.00683682	15	89749874	89751249	-	protein_coding	MESP1
ENSG00000143473	63.2837	-5.92038	1.86455	-3.17523	0.00149718	0.0258718	1	210676822	211134165	-	protein_coding	KCNH1
ENSG00000154146	370.8	-5.9162	1.14507	-5.16668	2.38294566093881e-07	1.99218670116819e-05	11	124739941	124747210	+	protein_coding	NRGN
ENSG00000171094	24.0176	-5.90286	1.51511	-3.896	9.77926331735212e-05	0.003307	2	29192773	29921586	-	protein_coding	ALK
ENSG00000108852	348.892	-5.90203	1.93613	-3.04836	0.0023009	0.0350766	17	43875356	43909711	-	protein_coding	MPP2
ENSG00000067840	27.6211	-5.89807	1.927	-3.06075	0.00220785	0.034164	X	153802165	153830565	-	protein_coding	PDZD4
ENSG00000187398	17.5639	-5.89201	1.9893	-2.96185	0.00305796	0.0426085	11	24496969	25082638	+	protein_coding	LUZP2
ENSG00000158457	401.223	-5.89083	1.05093	-5.60537	2.07808664202822e-08	3.5932865046958e-06	7	129144706	129169699	+	protein_coding	TSPAN33
ENSG00000154027	176.396	-5.859	1.79716	-3.26015	0.00111354	0.0208946	1	77282018	77559966	+	protein_coding	AK5
ENSG00000085265	29.2781	-5.85894	1.50116	-3.90295	9.50282427481646e-05	0.00324389	9	134903231	134917912	-	protein_coding	FCN1
ENSG00000183570	43.2751	-5.85253	1.6157	-3.6223	0.000292	0.00780019	21	45643693	45942454	+	protein_coding	PCBP3
ENSG00000184838	124.712	-5.85234	1.50348	-3.89252	9.9206278803691e-05	0.00331753	5	120464299	120687332	+	protein_coding	PRR16
ENSG00000250510	32.9307	-5.85049	1.47222	-3.97394	7.06948130502326e-05	0.00254258	12	6821623	6829972	+	protein_coding	GPR162
ENSG00000155962	20.8391	-5.84911	1.82044	-3.21301	0.0013135	0.0233265	X	155276210	155334657	-	protein_coding	CLIC2
ENSG00000188223	42.0345	-5.84375	1.34344	-4.34983	1.36244198481314e-05	0.000627627	19	35745677	35754519	+	protein_coding	NA
ENSG00000101210	9710.83	-5.8351	0.994308	-5.86851	4.39736492424859e-09	1.18518829555345e-06	20	63488012	63499239	-	protein_coding	EEF1A2
ENSG00000128567	1484.65	-5.83028	1.2238	-4.7641	1.89699788859617e-06	0.000119776	7	131500261	131558217	-	protein_coding	PODXL
ENSG00000178401	293.755	-5.82649	1.89762	-3.07042	0.0021376	0.0334055	12	49346887	49357546	+	protein_coding	DNAJC22
ENSG00000166246	26.6998	-5.82645	1.63651	-3.56029	0.000370439	0.00943654	16	4734343	4749396	+	protein_coding	DNAAF8
ENSG00000214491	18.8967	-5.82157	1.62945	-3.57272	0.000353287	0.00908784	22	30522798	30546741	-	protein_coding	SEC14L6
ENSG00000172458	62.8834	-5.81598	1.57388	-3.69532	0.000219607	0.00620603	13	20702126	20723098	+	protein_coding	IL17D
ENSG00000102384	473.75	-5.80737	1.42844	-4.06553	4.7924163598867e-05	0.00185314	X	101098187	101166126	+	protein_coding	CENPI
ENSG00000180336	117.878	-5.80464	1.78685	-3.24853	0.00116003	0.0214437	17	44656403	44690308	+	protein_coding	MEIOC
ENSG00000151692	373.474	-5.80128	1.54002	-3.76702	0.000165208	0.00492297	2	6917411	7068286	+	protein_coding	RNF144A
ENSG00000171864	14.2126	-5.78769	1.83111	-3.16076	0.00157356	0.0270108	20	4721908	4728460	+	protein_coding	PRND
ENSG00000160401	81.5479	-5.78431	1.39233	-4.15442	3.26107881414344e-05	0.00132037	9	127706987	127716002	+	protein_coding	CFAP157
ENSG00000186103	49.0041	-5.7801	1.29985	-4.44674	8.71818471721543e-06	0.000443473	3	121567948	121590622	+	protein_coding	ARGFX
ENSG00000237846	128.213	-5.77772	1.30765	-4.41841	9.94298192221017e-06	0.000494629	9	40105821	40106527	+	processed_pseudogene	NA
ENSG00000197208	87.4738	-5.77739	1.32691	-4.354	1.33672873286374e-05	0.00062213	5	132294393	132344190	+	protein_coding	SLC22A4
ENSG00000144749	1082.91	-5.76447	1.75001	-3.29397	0.000987841	0.0193057	3	66378796	66501263	-	protein_coding	LRIG1
ENSG00000179046	9.73015	-5.76345	1.86064	-3.09757	0.00195116	0.0315152	4	188091271	188109603	-	protein_coding	TRIML2
ENSG00000050555	77.5142	-5.75451	1.80261	-3.19232	0.00141134	0.024739	9	131009173	131094473	+	protein_coding	LAMC3
ENSG00000178999	784.806	-5.75315	1.46747	-3.92045	8.83851849146387e-05	0.00305759	17	8204732	8210600	-	protein_coding	AURKB
ENSG00000117650	410.593	-5.75275	1.36745	-4.20692	2.58870431630567e-05	0.00108461	1	211658656	211675630	-	protein_coding	NEK2
ENSG00000175544	185.309	-5.74735	1.94632	-2.95293	0.00314771	0.0432912	11	67452405	67461752	+	protein_coding	CABP4
ENSG00000115318	47.8442	-5.7316	1.4135	-4.0549	5.01554453649891e-05	0.00192704	2	74532257	74555690	-	protein_coding	LOXL3
ENSG00000286239	114.827	-5.71222	1.36691	-4.17894	2.92865515956539e-05	0.0012102	2	223757257	223945299	-	protein_coding	NA
ENSG00000167900	2960.9	-5.70529	1.13036	-5.04731	4.48065328702714e-07	3.41399312477367e-05	17	78174090	78187233	-	protein_coding	TK1
ENSG00000168685	101.918	-5.70014	1.937	-2.94277	0.00325294	0.0443668	5	35852694	35879603	+	protein_coding	IL7R
ENSG00000177453	20.0856	-5.69481	1.42648	-3.9922	6.54622230542802e-05	0.0023833	5	43192070	43280850	+	protein_coding	NIM1K
ENSG00000224861	23.0717	-5.69188	1.7792	-3.19912	0.00137847	0.0242616	14	66012829	66013789	-	processed_pseudogene	YBX1P1
ENSG00000115163	257.534	-5.69109	1.45458	-3.91252	9.1337203420893e-05	0.00314765	2	26764288	26801067	+	protein_coding	CENPA
ENSG00000005844	45.6237	-5.68465	1.34687	-4.22063	2.43621310453043e-05	0.00104003	16	30472657	30523567	+	protein_coding	ITGAL
ENSG00000180764	26.8382	-5.68142	1.70398	-3.33421	0.000855423	0.0173955	10	93958807	93961540	-	transcribed_processed_pseudogene	PIPSL
ENSG00000154553	38.7459	-5.68017	1.83236	-3.09992	0.00193576	0.0313787	4	185500659	185535507	-	protein_coding	PDLIM3
ENSG00000253620	14.4026	-5.66904	1.88298	-3.01068	0.00260665	0.038114	8	64090	64320	-	processed_pseudogene	NA
ENSG00000236383	16.9934	-5.66563	1.81594	-3.11995	0.00180881	0.0299665	17	43216940	43305397	-	protein_coding	CCDC200
ENSG00000244371	40.0957	-5.66279	1.37795	-4.10957	3.9639661540466e-05	0.00156977	1	146957116	146957659	-	processed_pseudogene	PFN1P8
ENSG00000183248	513.435	-5.66153	1.34323	-4.21487	2.49922984310784e-05	0.00106191	19	7868718	7874390	-	protein_coding	PRR36
ENSG00000090889	842.129	-5.65763	1.17773	-4.80383	1.55659290759068e-06	0.000100389	X	70290103	70420886	+	protein_coding	KIF4A
ENSG00000111665	623.019	-5.65004	1.42604	-3.96205	7.43089630680828e-05	0.00263436	12	6844792	6851292	-	protein_coding	CDCA3
ENSG00000158402	160.863	-5.64941	1.44745	-3.903	9.50063762939721e-05	0.00324389	5	138285268	138338355	-	protein_coding	CDC25C
ENSG00000165238	1835.48	-5.6334	1.83048	-3.07755	0.00208712	0.032998	9	93184121	93320572	+	protein_coding	WNK2
ENSG00000254978	39.0095	-5.63195	1.7263	-3.26243	0.00110461	0.0207783	11	71800540	71804640	-	transcribed_unprocessed_pseudogene	ALG1L9P
ENSG00000117281	30.5317	-5.61742	1.62011	-3.4673	0.000525711	0.0121398	1	145719470	145739288	+	protein_coding	CD160
ENSG00000138028	598.228	-5.61625	1.33581	-4.20439	2.61782837438854e-05	0.00109428	2	27098888	27119128	-	protein_coding	CGREF1
ENSG00000007402	104.153	-5.61479	1.58151	-3.55027	0.000384836	0.00970582	3	50362612	50504244	-	protein_coding	CACNA2D2
ENSG00000110436	31.0739	-5.59764	1.4588	-3.83715	0.000124471	0.00392954	11	35251204	35420063	-	protein_coding	SLC1A2
ENSG00000122952	2702.27	-5.59435	1.49653	-3.73823	0.000185321	0.00538894	10	56357226	56361273	-	protein_coding	ZWINT
ENSG00000116985	132.882	-5.56888	1.21652	-4.57771	4.70082982795178e-06	0.000268632	1	39757181	39788865	-	protein_coding	BMP8B
ENSG00000143476	1162.38	-5.54808	1.24075	-4.47156	7.76519085705648e-06	0.000404103	1	212035552	212107400	+	protein_coding	DTL
ENSG00000198794	440.435	-5.54513	1.35205	-4.10128	4.10866037085795e-05	0.00161996	15	74957218	75021495	+	protein_coding	SCAMP5
ENSG00000108839	34.1173	-5.53058	1.58487	-3.48961	0.00048373	0.0114112	17	6996048	7010754	+	protein_coding	ALOX12
ENSG00000173894	717.726	-5.52155	1.63549	-3.37608	0.000735272	0.0153518	17	79778147	79787983	+	protein_coding	CBX2
ENSG00000159640	50.7862	-5.51453	1.76811	-3.11889	0.00181534	0.0300472	17	63477060	63498380	+	protein_coding	ACE
ENSG00000121769	27.6235	-5.50811	1.54432	-3.5667	0.000361508	0.00924661	1	31365252	31376850	-	protein_coding	FABP3
ENSG00000114646	165.068	-5.49235	1.90055	-2.88988	0.00385389	0.0498878	3	47562237	47580792	-	protein_coding	CSPG5
ENSG00000165702	16.725	-5.48441	1.6647	-3.29453	0.000985881	0.0192882	9	132943999	132991687	+	protein_coding	GFI1B
ENSG00000127325	24.025	-5.47859	1.55808	-3.51624	0.000437706	0.0106668	12	69643359	69699476	-	protein_coding	BEST3
ENSG00000198576	21.2514	-5.45458	1.60829	-3.39153	0.000695028	0.014731	8	142611048	142614479	-	protein_coding	ARC
ENSG00000185818	304.638	-5.45262	1.60728	-3.39246	0.000692689	0.0146987	4	2059326	2069089	+	protein_coding	NAT8L
ENSG00000146205	398.804	-5.43126	1.86906	-2.90587	0.00366231	0.0482026	2	241188508	241225976	+	protein_coding	ANO7
ENSG00000156970	1133.07	-5.4074	1.48843	-3.63295	0.000280195	0.00753296	15	40161022	40221123	+	protein_coding	BUB1B
ENSG00000137819	200.418	-5.40043	1.80203	-2.99686	0.0027278	0.0392948	15	69298911	69407780	+	protein_coding	PAQR5
ENSG00000198553	39.0339	-5.38546	1.44977	-3.71469	0.000203451	0.00584089	13	50015253	50020922	+	protein_coding	KCNRG
ENSG00000169679	1137.14	-5.37866	1.43491	-3.74842	0.000177952	0.00522512	2	110637527	110678063	-	protein_coding	BUB1
ENSG00000152253	161.797	-5.37036	1.67047	-3.21488	0.00130498	0.0232858	2	168834131	168913371	-	protein_coding	SPC25
ENSG00000147481	11.5316	-5.35862	1.76215	-3.04096	0.00235824	0.0354285	8	49909788	50796692	+	protein_coding	SNTG1
ENSG00000214652	20.4571	-5.34863	1.50232	-3.56025	0.000370501	0.00943654	7	64045428	64114556	+	protein_coding	ZNF727
ENSG00000259479	372.26	-5.34318	1.83016	-2.91951	0.00350584	0.0468843	15	44827059	44861850	-	transcribed_unprocessed_pseudogene	SORD2P
ENSG00000285238	283.21	-5.3274	1.44197	-3.69454	0.000220284	0.00621546	12	6556885	6607367	-	protein_coding	NA
ENSG00000113368	1728.08	-5.29158	0.994091	-5.32303	1.02053202102497e-07	1.04117329015079e-05	5	126776622	126837020	+	protein_coding	LMNB1
ENSG00000115266	154.968	-5.28736	1.4774	-3.57882	0.000345148	0.00892801	19	1446301	1473244	+	protein_coding	APC2
ENSG00000215784	169.372	-5.28657	1.78068	-2.96884	0.00298922	0.04204	1	145095973	145112696	+	protein_coding	FAM72D
ENSG00000164707	26.5092	-5.28181	1.81216	-2.91466	0.00356081	0.0473005	7	135681230	135729258	-	protein_coding	SLC13A4
ENSG00000146670	1119.81	-5.2809	1.20721	-4.37445	1.21741142738355e-05	0.000575498	11	65066299	65084164	-	protein_coding	CDCA5
ENSG00000197757	159.151	-5.27187	1.22905	-4.28938	1.79168864755347e-05	0.000800849	12	53990623	54030823	+	protein_coding	HOXC6
ENSG00000122966	1589.55	-5.26309	1.3353	-3.9415	8.09734704605432e-05	0.00285033	12	119685790	119877320	-	protein_coding	CIT
ENSG00000159708	24.9508	-5.26199	1.50077	-3.50621	0.000454545	0.0109296	16	67326797	67385204	+	protein_coding	LRRC36
ENSG00000184616	19.8938	-5.25952	1.52277	-3.45391	0.000552515	0.0125501	7	74904288	74915078	-	protein_coding	SPDYE12
ENSG00000197587	19.6351	-5.25885	1.81007	-2.90533	0.00366862	0.048227	1	46489835	46516216	+	protein_coding	DMBX1
ENSG00000132718	62.6907	-5.2423	1.5266	-3.43398	0.000594787	0.0131601	1	155859566	155885199	+	protein_coding	SYT11
ENSG00000188610	177.354	-5.23841	1.33603	-3.92088	8.82259335687906e-05	0.00305759	1	121167645	121185539	-	protein_coding	FAM72B
ENSG00000188501	19.4692	-5.23085	1.74697	-2.99423	0.00275138	0.0395262	15	66547178	66565998	-	protein_coding	LCTL
ENSG00000240771	264.718	-5.22854	1.13061	-4.62453	3.75450788968338e-06	0.000223369	12	57610179	57617245	+	protein_coding	ARHGEF25
ENSG00000108984	226.45	-5.21504	1.55489	-3.35395	0.000796654	0.0163663	17	69414696	69553865	+	protein_coding	MAP2K6
ENSG00000188385	173.318	-5.21489	1.51563	-3.44075	0.000580112	0.012981	10	132036335	132184858	+	protein_coding	JAKMIP3
ENSG00000123080	430.161	-5.21393	1.30879	-3.98376	6.78323188204841e-05	0.00246462	1	50960744	50974634	+	protein_coding	CDKN2C
ENSG00000116833	48.1844	-5.20028	1.29859	-4.00458	6.21284829150386e-05	0.00227109	1	200027613	200177420	+	protein_coding	NR5A2
ENSG00000188338	14.2915	-5.19122	1.78112	-2.91459	0.00356161	0.0473005	3	50205245	50221486	+	protein_coding	SLC38A3
ENSG00000131398	92.3571	-5.18459	1.59216	-3.25632	0.00112866	0.0210551	19	50311936	50333515	-	protein_coding	KCNC3
ENSG00000135476	1017.45	-5.17906	1.26225	-4.10305	4.0774216124372e-05	0.00161116	12	53268298	53293638	+	protein_coding	ESPL1
ENSG00000112964	256.725	-5.17707	1.40782	-3.67737	0.000235649	0.0065467	5	42423438	42721878	+	protein_coding	GHR
ENSG00000174371	598.508	-5.17056	1.23961	-4.17114	3.03083619836801e-05	0.00124135	1	241847966	241895148	+	protein_coding	EXO1
ENSG00000237649	1092.98	-5.16732	1.27951	-4.03851	5.37913416913566e-05	0.00202368	6	33391822	33409896	+	protein_coding	KIFC1
ENSG00000198208	226.271	-5.16643	1.16864	-4.42088	9.82992858379819e-06	0.000490498	14	74903950	74923302	-	protein_coding	RPS6KL1
ENSG00000107249	305.229	-5.16571	1.76212	-2.93154	0.00337286	0.0456233	9	3824126	4348392	-	protein_coding	GLIS3
ENSG00000131747	3032.09	-5.1619	1.57184	-3.28399	0.0010235	0.0197346	17	40388524	40417896	-	protein_coding	TOP2A
ENSG00000089685	1930.95	-5.16125	1.31946	-3.91164	9.16727093962269e-05	0.00315319	17	78214185	78225636	+	protein_coding	BIRC5
ENSG00000078687	356.651	-5.15999	1.26614	-4.07539	4.59374953938613e-05	0.00178396	17	77958702	78108822	+	protein_coding	TNRC6C
ENSG00000138180	890.517	-5.15672	1.69289	-3.04611	0.00231823	0.0351431	10	93496611	93529092	+	protein_coding	CEP55
ENSG00000221890	303.211	-5.15664	1.32771	-3.88385	0.000102814	0.00341288	22	38818451	38844028	-	protein_coding	NPTXR
ENSG00000109805	725.588	-5.15295	1.47205	-3.50052	0.000464348	0.0111062	4	17810978	17844865	+	protein_coding	NCAPG
ENSG00000005961	62.2622	-5.14933	1.67839	-3.06802	0.00215484	0.0336028	17	44372179	44389649	-	protein_coding	ITGA2B
ENSG00000198569	19.7461	-5.13291	1.73542	-2.95773	0.00309909	0.0429827	9	137230756	137236555	+	protein_coding	SLC34A3
ENSG00000174804	460.502	-5.13197	1.56466	-3.27992	0.00103837	0.0199478	11	86945678	86955395	-	protein_coding	FZD4
ENSG00000254737	17.9945	-5.1243	1.59488	-3.21297	0.00131371	0.0233265	11	124012996	124018732	+	protein_coding	OR10G4
ENSG00000171303	26.2457	-5.11379	1.48372	-3.44661	0.000567669	0.0127817	2	26692721	26733420	+	protein_coding	KCNK3
ENSG00000174945	17.8715	-5.10976	1.59266	-3.20833	0.00133508	0.02367	7	2679521	2775500	+	protein_coding	AMZ1
ENSG00000187699	26.8251	-5.10294	1.64825	-3.09598	0.00196162	0.0316276	2	189879608	190203484	+	protein_coding	C2orf88
ENSG00000182111	17.4863	-5.09975	1.56232	-3.26421	0.0010977	0.020716	7	57450176	57473559	+	protein_coding	ZNF716
ENSG00000261873	21.3903	-5.08905	1.73157	-2.93897	0.00329302	0.0448274	17	55449855	55511452	-	protein_coding	SMIM36
ENSG00000249240	16.9826	-5.08867	1.58114	-3.21834	0.00128934	0.023098	15	64841882	64930920	+	protein_coding	NA
ENSG00000164764	23.776	-5.06924	1.49794	-3.38415	0.000714001	0.0150448	8	73064542	73124088	-	protein_coding	SBSPON
ENSG00000197594	181.436	-5.05942	1.18715	-4.26182	2.02768417788958e-05	0.000893071	6	131808015	131895155	+	protein_coding	ENPP1
ENSG00000143228	202.638	-5.01962	1.47667	-3.39928	0.000675646	0.0144731	1	163266575	163355764	+	protein_coding	NUF2
ENSG00000176490	257.013	-5.01798	1.53234	-3.27472	0.00105767	0.0202111	19	2714566	2721372	-	protein_coding	DIRAS1
ENSG00000106976	1770.26	-5.01131	1.56866	-3.19464	0.00140004	0.0245934	9	128191654	128255248	+	protein_coding	DNM1
ENSG00000112139	43.5735	-5.01009	1.53234	-3.26957	0.00107712	0.0204986	6	37630678	37699306	-	protein_coding	MDGA1
ENSG00000011332	112.247	-5.00828	1.17839	-4.25009	2.13684706597478e-05	0.000936582	19	38211005	38229714	-	protein_coding	DPF1
ENSG00000104147	160.846	-5.00182	1.14971	-4.35051	1.35818672324657e-05	0.000627627	15	41309272	41332591	-	protein_coding	OIP5
ENSG00000138030	242.544	-4.99699	1.36153	-3.67012	0.000242437	0.00670432	2	27086771	27100762	+	protein_coding	KHK
ENSG00000272980	52.5989	-4.99432	1.41418	-3.5316	0.000413061	0.01026	6	166999335	167139138	+	protein_coding	NA
ENSG00000164850	51.1346	-4.98791	1.62456	-3.07031	0.00213835	0.0334055	7	1082207	1093815	+	protein_coding	GPER1
ENSG00000180998	76.8146	-4.98501	1.34384	-3.70952	0.000207655	0.00594267	14	52552835	52637713	+	protein_coding	GPR137C
ENSG00000186871	371.865	-4.98487	1.64086	-3.03797	0.0023818	0.0356934	X	72204656	72239027	-	protein_coding	ERCC6L
ENSG00000143632	15.4152	-4.98106	1.59618	-3.12061	0.00180478	0.0299272	1	229430364	229434104	-	protein_coding	ACTA1
ENSG00000161888	626.906	-4.97769	1.26859	-3.92379	8.71668818504541e-05	0.00302704	19	11131519	11155807	-	protein_coding	SPC24
ENSG00000158428	20.8729	-4.97571	1.54858	-3.21308	0.0013132	0.0233265	2	218356856	218368099	+	protein_coding	CATIP
ENSG00000203805	100.857	-4.96863	1.19806	-4.14723	3.36528198054971e-05	0.00135346	10	120457226	120592065	+	protein_coding	PLPP4
ENSG00000160957	1735.58	-4.95824	1.07335	-4.61943	3.84797023985521e-06	0.000227081	8	144511287	144517845	-	protein_coding	RECQL4
ENSG00000075702	1157.71	-4.92331	1.64042	-3.00125	0.00268871	0.0388494	19	36054648	36105108	+	protein_coding	WDR62
ENSG00000093009	766.787	-4.91956	1.07297	-4.58498	4.54040376456618e-06	0.000261951	22	19479456	19520612	+	protein_coding	CDC45
ENSG00000257529	678.47	-4.89944	1.24407	-3.93824	8.20827755809573e-05	0.00287266	X	101391010	101412297	+	protein_coding	RPL36A-HNRNPH2
ENSG00000117399	2458.51	-4.89634	1.48194	-3.30401	0.000953111	0.0187896	1	43358980	43363203	+	protein_coding	CDC20
ENSG00000172349	32.6374	-4.8951	1.68246	-2.9095	0.00362007	0.047786	15	81159574	81314058	+	protein_coding	IL16
ENSG00000115526	235.242	-4.87807	1.058	-4.61064	4.01433091674453e-06	0.000234598	2	100391859	100417668	-	protein_coding	CHST10
ENSG00000167077	22.5447	-4.87686	1.54374	-3.15912	0.00158245	0.0271375	22	41699502	41799456	+	protein_coding	MEI1
ENSG00000112038	47.8315	-4.86531	1.28122	-3.79742	0.000146211	0.00449025	6	154010495	154246867	+	protein_coding	OPRM1
ENSG00000136883	23.8247	-4.86184	1.67601	-2.90084	0.00372169	0.0487002	9	114086125	114099292	-	protein_coding	KIF12
ENSG00000140534	683.065	-4.85842	1.14141	-4.25649	2.07661887336425e-05	0.000912399	15	89575468	89631056	+	protein_coding	TICRR
ENSG00000150873	36.6058	-4.85624	1.28118	-3.79043	0.000150388	0.00457959	2	11133127	11151317	+	protein_coding	C2orf50
ENSG00000068615	43.597	-4.84967	1.58144	-3.06662	0.00216491	0.0337017	2	86213992	86338083	-	protein_coding	REEP1
ENSG00000118193	500.317	-4.84539	1.64201	-2.95089	0.00316863	0.0435458	1	200551496	200620751	-	protein_coding	KIF14
ENSG00000105426	3785.52	-4.84472	1.06682	-4.54126	5.59195565371741e-06	0.000309753	19	5158494	5340812	-	protein_coding	PTPRS
ENSG00000112183	220.458	-4.84047	1.39005	-3.48223	0.000497262	0.0116015	6	17281360	17293871	+	protein_coding	RBM24
ENSG00000285000	89.9256	-4.82693	1.2943	-3.72937	0.000191956	0.00556396	5	77030901	77152155	+	protein_coding	NA
ENSG00000113555	20.2007	-4.81971	1.5842	-3.04235	0.00234736	0.0353828	5	141943580	141969741	-	protein_coding	PCDH12
ENSG00000124212	21.6076	-4.81502	1.53168	-3.14362	0.00166873	0.0282682	20	49503873	49568137	-	protein_coding	PTGIS
ENSG00000165490	271.223	-4.81127	1.25891	-3.82176	0.000132502	0.00414425	11	82899974	82958277	+	protein_coding	DDIAS
ENSG00000268790	40.7068	-4.80352	1.51467	-3.17134	0.00151739	0.0261959	19	16577641	16660115	-	protein_coding	NA
ENSG00000085999	485.124	-4.80032	1.05705	-4.54126	5.59195352287712e-06	0.000309753	1	46246460	46278480	+	protein_coding	RAD54L
ENSG00000105290	479.897	-4.79952	1.37477	-3.49115	0.00048094	0.0113825	19	35867898	35879792	+	protein_coding	APLP1
ENSG00000130270	262.477	-4.7885	1.55998	-3.06959	0.00214353	0.0334553	19	1782074	1812276	-	protein_coding	ATP8B3
ENSG00000204661	13.5831	-4.77525	1.5904	-3.00254	0.00267739	0.0387406	5	179641543	179658432	-	protein_coding	C5orf60
ENSG00000224597	25.6083	-4.77083	1.42409	-3.3501	0.000807821	0.016558	10	29409617	29415412	+	transcribed_unprocessed_pseudogene	SVIL-AS1
ENSG00000080986	510.022	-4.77058	1.52973	-3.11857	0.00181733	0.0300525	18	2571556	2616635	+	protein_coding	NDC80
ENSG00000165480	309.557	-4.76724	1.45198	-3.28328	0.00102608	0.0197538	13	21153594	21176552	-	protein_coding	SKA3
ENSG00000085840	505.842	-4.75785	1.11583	-4.26395	2.00844193319607e-05	0.000886759	1	52372828	52404423	-	protein_coding	ORC1
ENSG00000001561	186.42	-4.7538	1.14598	-4.14823	3.35061044655458e-05	0.00135057	6	46129988	46146688	+	protein_coding	ENPP4
ENSG00000009724	31.7818	-4.75003	1.45282	-3.26953	0.00107726	0.0204986	1	11022008	11047239	-	protein_coding	MASP2
ENSG00000184661	456.712	-4.74912	1.43404	-3.3117	0.000927311	0.0184624	8	25459198	25507911	+	protein_coding	CDCA2
ENSG00000100321	381.76	-4.74464	1.0453	-4.53904	5.65116750673485e-06	0.000311124	22	39349924	39385575	+	protein_coding	SYNGR1
ENSG00000182902	17.1854	-4.7393	1.58747	-2.98545	0.0028316	0.0403203	22	17563449	17590995	+	protein_coding	SLC25A18
ENSG00000157734	109.431	-4.71225	1.44208	-3.26767	0.00108437	0.0205904	15	64151714	64157481	+	protein_coding	SNX22
ENSG00000151490	33.3097	-4.70827	1.54623	-3.04499	0.00232687	0.035221	12	15322256	15602175	+	protein_coding	PTPRO
ENSG00000171241	565.18	-4.70217	1.36278	-3.45042	0.000559722	0.0126812	16	46578590	46621379	-	protein_coding	SHCBP1
ENSG00000155629	92.9803	-4.68806	1.50544	-3.11408	0.00184516	0.0303961	10	96593314	96720514	-	protein_coding	PIK3AP1
ENSG00000127528	88.0385	-4.6871	1.53825	-3.04704	0.00231104	0.0351285	19	16324825	16328685	+	protein_coding	KLF2
ENSG00000135119	301.479	-4.68261	1.11145	-4.21308	2.51915502267857e-05	0.00106786	12	116738177	116853631	+	protein_coding	RNFT2
ENSG00000099864	329.504	-4.67992	1.06112	-4.41037	1.03195005871974e-05	0.000506385	19	708934	748329	+	protein_coding	PALM
ENSG00000167619	107.115	-4.66707	1.15713	-4.03334	5.49904280331301e-05	0.00205594	19	42313308	42325064	+	protein_coding	TMEM145
ENSG00000065328	706.208	-4.66017	1.27599	-3.6522	0.000259999	0.00709223	10	13161557	13211110	+	protein_coding	MCM10
ENSG00000139618	483.847	-4.65215	1.53673	-3.02731	0.00246738	0.0365791	13	32315085	32400268	+	protein_coding	BRCA2
ENSG00000114805	129.996	-4.65139	1.46357	-3.17812	0.00148234	0.0256891	3	155375579	155745071	-	protein_coding	PLCH1
ENSG00000136206	23.1454	-4.64167	1.49664	-3.10139	0.00192616	0.0313359	7	43997896	44010124	+	protein_coding	SPDYE1
ENSG00000100162	340.339	-4.62132	1.11501	-4.14467	3.40309185860348e-05	0.00136373	22	41938736	41947152	-	protein_coding	CENPM
ENSG00000129810	162.165	-4.61967	1.52204	-3.03518	0.00240395	0.0359062	3	20160592	20186206	-	protein_coding	SGO1
ENSG00000024526	436.92	-4.61344	1.38531	-3.33026	0.000867635	0.0175565	1	68474151	68497221	-	protein_coding	DEPDC1
ENSG00000123685	35.4962	-4.61327	1.57154	-2.93551	0.00333003	0.0451882	1	212686416	212699840	-	protein_coding	BATF3
ENSG00000134780	331.995	-4.60661	1.13986	-4.04137	5.31398988974995e-05	0.00200753	11	61680390	61747001	+	protein_coding	DAGLA
ENSG00000166839	156.826	-4.60547	1.24977	-3.68506	0.00022865	0.00639159	15	64911901	64958691	+	protein_coding	ANKDD1A
ENSG00000108106	3756.82	-4.60281	1.08667	-4.23572	2.27823543238222e-05	0.00098422	19	55399744	55407788	-	protein_coding	UBE2S
ENSG00000160255	212.974	-4.60226	1.43102	-3.21607	0.00129957	0.0232276	21	44885952	44931989	-	protein_coding	ITGB2
ENSG00000163132	45.9571	-4.59046	1.30359	-3.52141	0.000429264	0.0105179	4	4859664	4863936	+	protein_coding	MSX1
ENSG00000164659	372.081	-4.58441	1.33785	-3.42669	0.000610975	0.0134058	7	86876905	87059654	-	protein_coding	ELAPOR2
ENSG00000182957	673.611	-4.58064	1.33484	-3.43161	0.000600012	0.0131887	13	23979804	24307074	+	protein_coding	SPATA13
ENSG00000263142	82.7531	-4.57844	1.17941	-3.88199	0.000103607	0.00342662	17	47017192	47054569	+	transcribed_unprocessed_pseudogene	LRRC37A17P
ENSG00000171790	83.7888	-4.57715	1.45878	-3.13767	0.00170299	0.028607	1	41015588	41023237	-	protein_coding	SLFNL1
ENSG00000163888	99.2796	-4.57301	1.39133	-3.28679	0.00101336	0.0195924	3	184259212	184261553	-	protein_coding	CAMK2N2
ENSG00000224940	23.7369	-4.55672	1.45921	-3.12273	0.00179184	0.0297399	7	128350324	128361690	-	protein_coding	PRRT4
ENSG00000128656	181.931	-4.5537	1.35977	-3.34887	0.000811429	0.0165943	2	174798808	175005381	-	protein_coding	CHN1
ENSG00000256663	179.783	-4.55164	1.28405	-3.54475	0.000392982	0.00986991	12	20551589	20553012	+	processed_pseudogene	NA
ENSG00000137804	749.093	-4.53289	1.38458	-3.27384	0.00106096	0.0202524	15	41320793	41381050	+	protein_coding	NUSAP1
ENSG00000164061	65.6924	-4.50563	1.40617	-3.20419	0.00135444	0.023916	3	49554476	49671549	+	protein_coding	BSN
ENSG00000006016	60.1682	-4.50299	1.20374	-3.74085	0.000183402	0.00534173	19	18572219	18607741	-	protein_coding	CRLF1
ENSG00000111837	23.9274	-4.49564	1.38736	-3.24042	0.00119355	0.021837	6	10762722	10838553	-	protein_coding	MAK
ENSG00000101412	1111.11	-4.48334	1.0126	-4.42755	9.53095818045616e-06	0.000479415	20	33675476	33686385	-	protein_coding	E2F1
ENSG00000111780	26.4759	-4.48307	1.51378	-2.96151	0.00306137	0.0426231	12	120438197	120460006	+	protein_coding	NA
ENSG00000121653	632.878	-4.47341	1.47872	-3.02519	0.00248474	0.0367782	11	45885650	45906465	+	protein_coding	MAPK8IP1
ENSG00000288534	862.515	-4.46871	1.17131	-3.81515	0.000136103	0.00423019	11	57712581	57818431	+	protein_coding	NA
ENSG00000114631	877.585	-4.46035	1.50232	-2.96898	0.00298795	0.04204	3	127629184	127672802	+	protein_coding	PODXL2
ENSG00000165841	18.9117	-4.44374	1.4666	-3.02995	0.00244593	0.0363228	10	94762680	94855547	+	protein_coding	CYP2C19
ENSG00000137807	1191.57	-4.42912	1.51105	-2.93114	0.00337717	0.0456475	15	69414245	69448427	+	protein_coding	KIF23
ENSG00000169213	2288.41	-4.41903	1.13515	-3.89289	9.90563249198807e-05	0.00331753	1	51907955	51990700	-	protein_coding	RAB3B
ENSG00000134824	2834.76	-4.41803	1.49858	-2.94814	0.00319688	0.0437918	11	61792979	61867354	+	protein_coding	FADS2
ENSG00000215695	47.4836	-4.39156	1.34373	-3.26819	0.00108237	0.0205741	1	15659712	15662033	+	protein_coding	RSC1A1
ENSG00000033122	82.5686	-4.37764	1.26811	-3.4521	0.000556249	0.012619	1	69567921	70151945	+	protein_coding	LRRC7
ENSG00000166450	78.3251	-4.37098	1.41163	-3.09641	0.00195881	0.0316106	15	55611543	55743152	-	protein_coding	PRTG
ENSG00000134690	779.452	-4.36035	1.339	-3.25643	0.00112822	0.0210551	1	37692480	37709719	+	protein_coding	CDCA8
ENSG00000168078	405.528	-4.35074	1.46419	-2.97143	0.00296418	0.0418508	8	27809623	27838082	-	protein_coding	PBK
ENSG00000078295	21.2772	-4.3094	1.37192	-3.14115	0.00168288	0.0284274	5	7396137	7830081	+	protein_coding	ADCY2
ENSG00000198003	29.7166	-4.30799	1.42874	-3.01525	0.00256771	0.0376361	19	11420603	11435782	-	protein_coding	ODAD3
ENSG00000258465	150.155	-4.30415	1.47181	-2.92439	0.00345133	0.0463377	1	160216799	160285130	-	protein_coding	NA
ENSG00000186868	206.486	-4.30054	1.31762	-3.26387	0.00109901	0.020716	17	45894526	46028334	+	protein_coding	MAPT
ENSG00000095637	144.207	-4.29648	1.36512	-3.14732	0.00164776	0.0279655	10	95311770	95561414	-	protein_coding	SORBS1
ENSG00000284946	317.434	-4.27943	1.21869	-3.51148	0.000445612	0.0108012	15	90966189	91022566	-	protein_coding	NA
ENSG00000138336	86.1554	-4.27774	1.34253	-3.18633	0.00144092	0.0251403	10	68560336	68694487	+	protein_coding	TET1
ENSG00000109084	881.872	-4.27449	1.13179	-3.77676	0.000158882	0.00478609	17	28319199	28328685	+	protein_coding	TMEM97
ENSG00000182621	126.401	-4.26908	1.475	-2.8943	0.00379999	0.0493316	20	8077250	8968360	+	protein_coding	PLCB1
ENSG00000178445	137.055	-4.23912	1.2737	-3.32819	0.000874112	0.0176169	9	6532466	6645729	-	protein_coding	GLDC
ENSG00000197472	107.207	-4.23838	1.30204	-3.25518	0.00113322	0.0210952	1	246945546	247008093	-	protein_coding	ZNF695
ENSG00000217801	69.9212	-4.2314	1.13662	-3.7228	0.000197024	0.00568349	1	1063078	1069355	+	transcribed_unprocessed_pseudogene	NA
ENSG00000117724	1704.51	-4.22552	1.43883	-2.93678	0.00331638	0.0450618	1	214603184	214664574	+	protein_coding	CENPF
ENSG00000138092	1161.12	-4.2028	1.30214	-3.2276	0.00124831	0.022497	2	24793135	24822376	+	protein_coding	CENPO
ENSG00000115756	3486.43	-4.20117	1.39405	-3.01363	0.0025814	0.0378061	2	10302888	10427617	+	protein_coding	HPCAL1
ENSG00000130307	31.776	-4.19326	1.44874	-2.89443	0.00379846	0.0493316	19	17249170	17282786	-	protein_coding	USHBP1
ENSG00000154920	294.149	-4.19036	1.35534	-3.09175	0.00198983	0.0318549	17	50373219	50381483	+	protein_coding	EME1
ENSG00000198901	2071.14	-4.18458	1.31167	-3.19027	0.00142142	0.024848	15	90966039	90995629	-	protein_coding	PRC1
ENSG00000176533	101.601	-4.15905	1.38169	-3.01012	0.00261143	0.0381531	19	2511218	2702694	-	protein_coding	GNG7
ENSG00000127564	670.201	-4.13983	1.23269	-3.35836	0.000784063	0.0161813	16	2968023	2980479	-	protein_coding	PKMYT1
ENSG00000131095	25.2934	-4.13244	1.38064	-2.99313	0.00276135	0.0396064	17	44903158	44916937	-	protein_coding	GFAP
ENSG00000291316	252.346	-4.13226	1.35136	-3.05784	0.00222937	0.0344037	8	144449581	144465430	-	protein_coding	TMEM276-ZFTRAF1
ENSG00000166851	1556.39	-4.12779	1.352	-3.05311	0.00226483	0.0347479	16	23677655	23690367	+	protein_coding	PLK1
ENSG00000102098	132.085	-4.10604	1.23319	-3.32961	0.000869673	0.0175594	X	18239312	18354688	-	protein_coding	SCML2
ENSG00000100297	3163.75	-4.09787	1.22093	-3.35635	0.000789787	0.0162808	22	35400133	35425431	+	protein_coding	MCM5
ENSG00000133392	37.3511	-4.07457	1.32107	-3.0843	0.00204032	0.0324904	16	15703134	15858438	-	protein_coding	MYH11
ENSG00000157999	32.9897	-4.07272	1.32443	-3.07507	0.0021045	0.0332195	7	6031375	6036552	+	protein_coding	ANKRD61
ENSG00000084453	46.2582	-4.06917	1.31284	-3.09952	0.00193837	0.0313929	12	21264599	21419594	-	protein_coding	SLCO1A2
ENSG00000117013	48.4939	-4.06639	1.29126	-3.14915	0.00163745	0.0278922	1	40783786	40840452	+	protein_coding	KCNQ4
ENSG00000189057	525.446	-4.03652	1.38499	-2.91447	0.0035629	0.0473005	11	59107184	59127412	+	protein_coding	FAM111B
ENSG00000284862	26.5697	-3.99453	1.36958	-2.9166	0.00353865	0.0471247	3	180602857	180684942	-	protein_coding	CCDC39
ENSG00000169126	76.0084	-3.97563	1.36202	-2.91893	0.0035124	0.0469134	10	27775185	27999079	-	protein_coding	ODAD2
ENSG00000018280	75.6349	-3.97129	1.22777	-3.23455	0.00121836	0.022134	2	218382028	218396894	+	protein_coding	SLC11A1
ENSG00000136982	341.106	-3.96953	1.16581	-3.40494	0.000661777	0.0142776	8	119833975	119855894	-	protein_coding	DSCC1
ENSG00000232187	39.8441	-3.94902	1.33605	-2.95574	0.00311916	0.0430919	13	22696022	22696574	-	processed_pseudogene	FTH1P7
ENSG00000197299	274.4	-3.94842	1.15748	-3.4112	0.000646766	0.014004	15	90717345	90816166	+	protein_coding	BLM
ENSG00000154229	1763.78	-3.94361	1.35085	-2.91935	0.00350763	0.0468843	17	66302612	66810743	+	protein_coding	PRKCA
ENSG00000169884	62.8749	-3.93552	1.2594	-3.12492	0.00177856	0.0295738	12	48965339	48971735	-	protein_coding	WNT10B
ENSG00000101333	901.121	-3.93183	1.27768	-3.07733	0.00208864	0.032998	20	9067824	9504593	+	protein_coding	PLCB4
ENSG00000196793	222.735	-3.92945	1.15268	-3.40895	0.000652125	0.0141031	10	43556343	43574618	-	protein_coding	ZNF239
ENSG00000177602	230.978	-3.9273	1.21774	-3.22508	0.00125939	0.0226515	17	3723902	3726699	+	protein_coding	HASPIN
ENSG00000183682	72.0311	-3.92352	1.35316	-2.89953	0.0037372	0.0487971	1	39491635	39529869	+	protein_coding	BMP8A
ENSG00000157470	111.824	-3.91721	1.24427	-3.14821	0.00164272	0.0279061	15	59372692	59523555	+	protein_coding	FAM81A
ENSG00000094804	1095.96	-3.91568	1.15148	-3.40056	0.000672469	0.0144397	17	40287878	40304657	+	protein_coding	CDC6
ENSG00000140323	177.147	-3.89947	1.20363	-3.23975	0.00119633	0.0218656	15	40358218	40378621	+	protein_coding	DISP2
ENSG00000162512	1220.37	-3.8551	1.05797	-3.64386	0.000268584	0.0072824	1	30869465	30908758	-	protein_coding	SDC3
ENSG00000051180	344.192	-3.85187	1.05507	-3.65082	0.000261404	0.0071198	15	40694773	40732340	+	protein_coding	RAD51
ENSG00000140009	46.4167	-3.8494	1.28023	-3.00681	0.00264001	0.0383356	14	64084231	64338112	-	protein_coding	ESR2
ENSG00000185483	418.876	-3.84137	1.15234	-3.33354	0.000857497	0.0174002	1	63774016	64181498	+	protein_coding	ROR1
ENSG00000197766	114.63	-3.83748	1.26298	-3.03843	0.00237811	0.0356677	19	859452	867884	+	protein_coding	CFD
ENSG00000253910	141.413	-3.83616	1.10837	-3.46108	0.000538021	0.0123765	5	141359993	141512975	+	protein_coding	PCDHGB2
ENSG00000272617	110.235	-3.79857	1.14415	-3.32001	0.000900155	0.0180211	16	69328643	69334871	-	protein_coding	NA
ENSG00000172742	37.6221	-3.79728	1.29702	-2.9277	0.00341484	0.0459844	11	59511367	59520703	+	protein_coding	OR4D9
ENSG00000183785	51.7281	-3.7932	1.16609	-3.25294	0.00114219	0.0211827	22	18110099	18146683	+	protein_coding	TUBA8
ENSG00000103196	157.148	-3.78863	1.25618	-3.01599	0.00256142	0.0376049	16	84819984	84920768	+	protein_coding	CRISPLD2
ENSG00000134072	487.833	-3.77615	1.14339	-3.30257	0.000958017	0.0188247	3	9757346	9769992	-	protein_coding	CAMK1
ENSG00000267059	368.03	-3.77541	1.04856	-3.60055	0.000317542	0.00832247	19	1578338	1605445	-	protein_coding	NA
ENSG00000137834	645.987	-3.76816	1.23238	-3.05763	0.00223096	0.0344037	15	66702235	66782849	+	protein_coding	SMAD6
ENSG00000065717	474.989	-3.74705	1.19402	-3.13819	0.00169993	0.028607	19	2997638	3047635	-	protein_coding	TLE2
ENSG00000205609	433.031	-3.74531	1.21348	-3.08643	0.00202573	0.0323576	16	28379578	28403841	-	protein_coding	EIF3CL
ENSG00000262633	290.678	-3.73566	1.09962	-3.39724	0.00068069	0.0145571	17	46923132	47049932	+	protein_coding	NA
ENSG00000103888	140.066	-3.72182	1.13102	-3.29067	0.000999504	0.0194494	15	80779342	80951776	+	protein_coding	CEMIP
ENSG00000146859	338.312	-3.71472	1.04888	-3.5416	0.000397715	0.00997492	7	135148071	135166215	+	protein_coding	TMEM140
ENSG00000104524	307.56	-3.71432	1.16395	-3.19114	0.00141714	0.0247972	8	143603209	143609773	-	protein_coding	PYCR3
ENSG00000119699	113.312	-3.71156	1.1842	-3.13423	0.00172308	0.0288106	14	75958096	75983011	-	protein_coding	TGFB3
ENSG00000139998	622.585	-3.71005	1.06153	-3.49501	0.000474041	0.0112635	14	64945813	64973226	-	protein_coding	RAB15
ENSG00000157456	786.809	-3.70567	1.24749	-2.97049	0.00297321	0.0419454	15	59105125	59125045	+	protein_coding	CCNB2
ENSG00000064309	474.621	-3.70355	1.07918	-3.43181	0.000599577	0.0131887	11	125955795	126063335	-	protein_coding	CDON
ENSG00000122778	870.152	-3.68967	1.10458	-3.34032	0.000836816	0.0170363	7	138831380	138981389	-	protein_coding	KIAA1549
ENSG00000135333	105.38	-3.63793	1.12386	-3.23701	0.0012079	0.0220104	6	93240019	93419687	-	protein_coding	EPHA7
ENSG00000167775	2231.89	-3.61285	1.14235	-3.16265	0.00156343	0.0268624	19	8302126	8308358	-	protein_coding	CD320
ENSG00000176890	2647.88	-3.6067	1.13163	-3.18716	0.00143675	0.0250917	18	657652	673578	+	protein_coding	TYMS
ENSG00000129173	250.509	-3.5757	1.10897	-3.22434	0.00126261	0.0226868	11	19224062	19241620	-	protein_coding	E2F8
ENSG00000269897	171.882	-3.56768	1.15055	-3.10083	0.00192978	0.0313663	10	22316387	22329542	+	protein_coding	COMMD3-BMI1
ENSG00000137198	137.717	-3.55729	1.15813	-3.07157	0.00212938	0.0333571	6	16238586	16295549	+	protein_coding	GMPR
ENSG00000205189	692.24	-3.54575	1.01484	-3.49391	0.000475998	0.0112803	8	80485618	80526265	+	protein_coding	ZBTB10
ENSG00000130402	6877.99	-3.54015	1.12215	-3.15479	0.00160615	0.0274399	19	38647648	38731589	+	protein_coding	ACTN4
ENSG00000276043	3815.05	-3.52032	1.08998	-3.22972	0.00123912	0.0224209	19	4903079	4962154	+	protein_coding	UHRF1
ENSG00000226085	275.226	-3.51763	1.14435	-3.07392	0.00211269	0.0332615	22	39875288	39876108	+	processed_pseudogene	UQCRFS1P1
ENSG00000180616	71.2158	-3.46776	1.12505	-3.08231	0.00205402	0.0326222	17	73165009	73176633	+	protein_coding	SSTR2
ENSG00000146918	1180.09	-3.46311	1.05305	-3.28864	0.00100672	0.0195477	7	158631168	158704804	-	protein_coding	NCAPG2
ENSG00000123473	645.004	-3.45308	1.19005	-2.90162	0.0037124	0.0486138	1	47250138	47314892	-	protein_coding	STIL
ENSG00000105711	136.796	-3.43425	1.08108	-3.17668	0.00148972	0.0257675	19	35030469	35040449	+	protein_coding	SCN1B
ENSG00000101003	576.255	-3.43351	1.18826	-2.88952	0.00385825	0.0499085	20	25391007	25452700	+	protein_coding	GINS1
ENSG00000073111	2349.72	-3.42898	1.08165	-3.17015	0.00152362	0.0262533	3	127598222	127622436	+	protein_coding	MCM2
ENSG00000162062	258.535	-3.42048	1.07531	-3.18093	0.00146803	0.0255003	16	2460085	2464963	+	protein_coding	TEDC2
ENSG00000228716	1500.86	-3.40806	1.03686	-3.2869	0.00101297	0.0195924	5	80626225	80654983	-	protein_coding	DHFR
ENSG00000076555	543.334	-3.39994	1.13078	-3.00673	0.00264074	0.0383356	12	109116586	109268226	+	protein_coding	ACACB
ENSG00000144554	914.682	-3.39236	1.16233	-2.9186	0.0035161	0.0469282	3	10026369	10101932	+	protein_coding	FANCD2
ENSG00000167972	870.251	-3.35436	1.13051	-2.96712	0.00300599	0.0421445	16	2275880	2340746	-	protein_coding	ABCA3
ENSG00000232024	302.096	-3.31808	1.1446	-2.8989	0.00374477	0.0488606	8	35525175	35525763	-	processed_pseudogene	LSM12P1
ENSG00000132763	468.347	-3.29718	1.11551	-2.95576	0.00311904	0.0430919	1	45500299	45513382	+	protein_coding	MMACHC
ENSG00000058056	844.088	-3.26898	1.00631	-3.24849	0.00116018	0.0214437	3	179653031	179804366	+	protein_coding	USP13
ENSG00000101577	999.22	-3.21408	1.03878	-3.09408	0.00197425	0.031718	18	2885295	3013144	-	protein_coding	LPIN2
ENSG00000012048	812.573	-3.2097	1.05165	-3.05206	0.00227273	0.0348395	17	43044294	43170245	-	protein_coding	BRCA1
ENSG00000175305	215.12	-3.17765	1.0637	-2.98735	0.00281404	0.0401072	8	94879769	94896678	-	protein_coding	CCNE2
ENSG00000143799	7597.41	-3.10468	1.05784	-2.93492	0.00333631	0.0451966	1	226360209	226408154	-	protein_coding	PARP1	least underexpressed
ENSG00000136802	4643.73	2.97743	1.00909	2.95063	0.00317131	0.0435494	9	128882132	128918039	+	protein_coding	LRRC8A
ENSG00000152518	2464.84	2.98594	1.00902	2.95924	0.00308402	0.0428723	2	43222401	43226606	-	protein_coding	ZFP36L2
ENSG00000106258	419.742	3.01868	1.02406	2.94774	0.00320108	0.0437918	7	99648193	99679996	-	protein_coding	CYP3A5
ENSG00000135679	2804.29	3.09988	1.03973	2.98141	0.00286923	0.0407012	12	68808176	68845544	+	protein_coding	MDM2
ENSG00000012822	1326.72	3.12648	1.00519	3.11035	0.00186864	0.0305375	12	53708516	53727745	-	protein_coding	CALCOCO1
ENSG00000153975	290.072	3.1945	1.04216	3.06527	0.00217477	0.0337968	6	116635617	116668794	-	protein_coding	ZUP1
ENSG00000204580	977.666	3.21947	1.09992	2.92699	0.00342256	0.0460541	6	30876420	30900156	+	protein_coding	DDR1
ENSG00000050405	4812.17	3.26635	1.0902	2.99611	0.00273447	0.0393188	12	50175787	50283520	-	protein_coding	LIMA1
ENSG00000186088	349.503	3.28366	1.06161	3.09309	0.00198082	0.0317669	7	77310750	77416349	-	protein_coding	GSAP
ENSG00000171159	1060.72	3.29091	1.02099	3.22326	0.00126741	0.0227503	9	128160264	128163924	+	protein_coding	BBLN
ENSG00000118402	219.054	3.39084	1.10654	3.06435	0.00218142	0.033871	6	79914813	79947553	-	protein_coding	ELOVL4
ENSG00000065357	1850.56	3.39691	1.11909	3.03543	0.00240194	0.0359058	12	55927318	55954027	+	protein_coding	DGKA
ENSG00000153130	1023.78	3.41397	1.10617	3.08631	0.0020266	0.0323576	4	140257285	140385728	+	protein_coding	SCOC
ENSG00000162783	1745.31	3.41591	1.07962	3.16399	0.00155621	0.0267894	1	181088699	181092900	+	protein_coding	IER5
ENSG00000177576	468.478	3.43568	1.06606	3.22279	0.00126949	0.0227651	18	49477242	49487252	-	protein_coding	C18orf32
ENSG00000100003	1432.76	3.5601	1.14775	3.1018	0.0019235	0.0313359	22	30396940	30425303	+	protein_coding	SEC14L2
ENSG00000179111	87.6795	3.56399	1.22589	2.90727	0.00364602	0.0480233	17	8120591	8124106	-	protein_coding	HES7
ENSG00000135253	168.974	3.57873	1.09014	3.28281	0.00102778	0.0197653	7	128862041	128910719	-	protein_coding	KCP
ENSG00000137193	1343.8	3.6138	1.05665	3.42004	0.000626115	0.0136386	6	37170151	37175428	+	protein_coding	PIM1
ENSG00000108352	419.756	3.62548	1.12245	3.22996	0.00123806	0.0224209	17	40177009	40195656	+	protein_coding	RAPGEFL1
ENSG00000088836	919.036	3.63746	1.23394	2.94785	0.00319996	0.0437918	20	3227416	3239559	-	protein_coding	SLC4A11
ENSG00000114541	269.373	3.6864	1.05225	3.50334	0.000459468	0.0110187	3	69168781	69542583	-	protein_coding	FRMD4B
ENSG00000121578	1550.79	3.69046	1.21062	3.04841	0.00230054	0.0350766	3	119211731	119240946	-	protein_coding	B4GALT4
ENSG00000078401	218.808	3.69104	1.15227	3.20326	0.00135881	0.0239622	6	12290360	12297194	+	protein_coding	EDN1
ENSG00000176153	106.83	3.70556	1.26801	2.92235	0.00347398	0.046607	14	64939151	64942746	-	protein_coding	GPX2
ENSG00000163406	97.2878	3.7159	1.21289	3.06368	0.00218633	0.0339182	3	121894400	121944188	+	protein_coding	SLC15A2
ENSG00000010310	166.391	3.77347	1.27536	2.95874	0.00308898	0.0429083	19	45668220	45683722	+	protein_coding	GIPR
ENSG00000215472	348.769	3.77706	1.05249	3.5887	0.000332337	0.00864746	18	49481680	49492479	-	protein_coding	RPL17-C18orf32
ENSG00000103811	3100.99	3.80598	1.28462	2.96273	0.00304919	0.042552	15	78921057	78949574	-	protein_coding	CTSH
ENSG00000187091	813.03	3.83094	1.1666	3.28385	0.00102399	0.0197346	3	38007495	38029642	-	protein_coding	PLCD1
ENSG00000110042	556.839	3.85406	1.07339	3.59056	0.000329972	0.00861073	11	59171429	59208588	+	protein_coding	DTX4
ENSG00000263155	157.501	3.85649	1.13881	3.38642	0.000708107	0.0149556	15	57591903	57685364	+	protein_coding	MYZAP
ENSG00000171345	37490.3	3.86243	1.13967	3.38908	0.000701271	0.0148459	17	41523616	41528308	-	protein_coding	KRT19
ENSG00000241635	71.3109	3.87768	1.29924	2.98459	0.0028396	0.040376	2	233760269	233773300	+	protein_coding	UGT1A1
ENSG00000139626	62.2574	3.87919	1.25079	3.10139	0.00192617	0.0313359	12	53191322	53207282	-	protein_coding	ITGB7
ENSG00000104892	360.66	3.89572	1.07746	3.61565	0.000299594	0.00795599	19	45333433	45351520	+	protein_coding	KLC3
ENSG00000162931	92.5389	3.91242	1.14564	3.41506	0.000637675	0.0138403	1	228407934	228416861	-	protein_coding	TRIM17
ENSG00000169435	180.156	3.9207	1.1642	3.36774	0.000757879	0.0157559	4	73571549	73620631	-	protein_coding	RASSF6
ENSG00000124466	673.868	3.9287	1.14088	3.44357	0.000574097	0.0128762	19	43460786	43465608	-	protein_coding	LYPD3
ENSG00000184347	52.5389	3.98225	1.28761	3.09274	0.00198318	0.0317766	5	168661739	169301139	-	protein_coding	SLIT3
ENSG00000157551	140.431	4.00492	1.33928	2.99036	0.00278648	0.0398718	21	38155548	38307357	+	protein_coding	KCNJ15
ENSG00000017483	60.3984	4.03002	1.23468	3.26401	0.00109847	0.020716	X	48458536	48470260	-	protein_coding	SLC38A5
ENSG00000167766	3147.74	4.05798	1.02394	3.9631	7.39833940682526e-05	0.00262991	19	52594059	52690559	-	protein_coding	ZNF83
ENSG00000175984	255.39	4.05882	1.28905	3.14871	0.00163995	0.0278922	1	114582847	114670422	-	protein_coding	DENND2C
ENSG00000198467	700.995	4.06246	1.3793	2.94531	0.00322631	0.0440368	9	35681991	35690056	-	protein_coding	TPM2
ENSG00000132274	458.018	4.06968	1.28968	3.15557	0.00160183	0.0273919	11	5689609	5737089	+	protein_coding	TRIM22
ENSG00000188177	527.67	4.09339	1.24865	3.27825	0.00104452	0.0200034	2	112275596	112340059	+	protein_coding	ZC3H6
ENSG00000092529	224.146	4.09453	1.34022	3.05512	0.00224972	0.0345749	15	42359497	42412949	+	protein_coding	CAPN3
ENSG00000158321	157.625	4.1018	1.33071	3.08242	0.00205324	0.0326222	7	69598295	70793506	+	protein_coding	AUTS2
ENSG00000120278	112.352	4.10704	1.24382	3.30195	0.000960147	0.018846	6	150599882	150843665	+	protein_coding	PLEKHG1
ENSG00000148680	100.682	4.11927	1.37657	2.99243	0.0027677	0.039666	10	90740822	90858039	-	protein_coding	HTR7
ENSG00000136867	348.862	4.12598	1.06166	3.88633	0.00010177	0.00338446	9	113150975	113164140	+	protein_coding	SLC31A2
ENSG00000148180	3145.91	4.14916	1.12355	3.69289	0.000221724	0.00623658	9	121207793	121332843	+	protein_coding	GSN
ENSG00000167615	3190	4.23878	1.17269	3.61457	0.000300844	0.00796939	19	54449189	54462016	+	protein_coding	LENG8
ENSG00000175906	560.001	4.27	1.37794	3.09883	0.00194287	0.0314376	17	43398992	43401137	+	protein_coding	ARL4D
ENSG00000153714	371.756	4.27334	1.20769	3.53843	0.000402507	0.0100478	9	12775019	12823060	+	protein_coding	LURAP1L
ENSG00000178947	300.279	4.31673	1.12293	3.84417	0.000120963	0.00385247	X	135421943	135428075	+	protein_coding	SMIM10L2A
ENSG00000232859	72.8463	4.32751	1.31651	3.28712	0.00101219	0.0195924	17	27878313	27894752	-	protein_coding	LYRM9
ENSG00000152463	49.3107	4.33458	1.44806	2.99337	0.00275917	0.0396064	10	15032226	15073853	+	protein_coding	OLAH
ENSG00000170873	511.687	4.35325	1.26764	3.43414	0.000594442	0.0131601	8	124550783	124728473	-	protein_coding	MTSS1
ENSG00000196337	127.058	4.35654	1.45246	2.99942	0.00270497	0.0390147	19	49054273	49058860	-	protein_coding	CGB7
ENSG00000176092	210.362	4.399	1.37148	3.20748	0.00133901	0.0236826	1	26321697	26360080	-	protein_coding	CRYBG2
ENSG00000128482	33.211	4.40153	1.46659	3.0012	0.00268921	0.0388494	17	19411124	19417276	+	protein_coding	RNF112
ENSG00000002587	149.41	4.43641	1.47866	3.0003	0.00269717	0.0389333	4	11393149	11429564	-	protein_coding	HS3ST1
ENSG00000289700	482.343	4.45689	1.22971	3.62435	0.000289685	0.00776825	1	209779628	209806179	-	protein_coding	NA
ENSG00000163393	307.666	4.46919	1.1	4.06289	4.846889877521e-05	0.00186845	1	115976512	116070054	+	protein_coding	SLC22A15
ENSG00000179630	290.709	4.46938	1.2401	3.60404	0.00031331	0.00822348	13	43879283	43893932	+	protein_coding	LACC1
ENSG00000079337	638.084	4.49435	1.21509	3.6988	0.000216623	0.00615058	12	47734362	47771040	-	protein_coding	RAPGEF3
ENSG00000163898	259.983	4.55252	1.25617	3.62412	0.000289943	0.00776825	3	185506261	185552588	-	protein_coding	LIPH
ENSG00000182983	62.0916	4.56126	1.48994	3.06137	0.00220329	0.034152	3	42906141	42919334	+	protein_coding	ZNF662
ENSG00000168679	282.333	4.63034	1.24256	3.72644	0.0001942	0.00561999	1	110362850	110391082	-	protein_coding	SLC16A4
ENSG00000117122	140.833	4.64	1.55247	2.98878	0.00280093	0.0400196	1	16974501	16980632	-	protein_coding	MFAP2
ENSG00000198774	35.7901	4.6648	1.56769	2.9756	0.00292419	0.0413509	12	85800702	85836409	-	protein_coding	RASSF9
ENSG00000223551	35.1033	4.71126	1.54556	3.04825	0.00230179	0.0350766	9	128342152	128342770	+	processed_pseudogene	TMSB4XP4
ENSG00000171346	1372.41	4.71494	1.55408	3.03391	0.00241404	0.0360271	17	41513744	41522529	-	protein_coding	KRT15
ENSG00000116717	3262.56	4.72791	1.11479	4.24109	2.22440959106172e-05	0.000963563	1	67685200	67688334	+	protein_coding	GADD45A
ENSG00000140297	967.233	4.73204	1.53562	3.08152	0.00205948	0.0326803	15	59594874	59640239	+	protein_coding	GCNT3
ENSG00000178726	270.457	4.74746	1.23141	3.8553	0.000115586	0.00371974	20	23045632	23049672	-	protein_coding	THBD
ENSG00000124762	7924.1	4.74903	1.56006	3.04414	0.00233349	0.0352326	6	36676459	36687337	+	protein_coding	CDKN1A
ENSG00000143382	1180.71	4.78238	1.64906	2.90007	0.00373082	0.0487844	1	150549368	150560937	+	protein_coding	ADAMTSL4
ENSG00000168386	138.965	4.78794	1.31674	3.63621	0.000276681	0.00746832	3	99828810	100114513	-	protein_coding	FILIP1L
ENSG00000124429	53.9218	4.80713	1.3681	3.51372	0.000441874	0.0107394	X	85277395	85379717	-	protein_coding	POF1B
ENSG00000196549	1653.92	4.82224	1.6328	2.95335	0.00314341	0.043265	3	155024123	155183704	+	protein_coding	MME
ENSG00000084636	566.104	4.84349	1.11953	4.32635	1.51599872513166e-05	0.000693061	1	31652262	31704319	-	protein_coding	COL16A1
ENSG00000079385	278.875	4.92967	1.13691	4.33601	1.45090458969502e-05	0.000666678	19	42507303	42561234	-	protein_coding	CEACAM1
ENSG00000222009	226.046	4.99302	1.52394	3.27639	0.00105143	0.0201131	1	44808522	44815585	+	protein_coding	BTBD19
ENSG00000109667	111.61	5.01997	1.45517	3.44975	0.000561097	0.0126812	4	9771152	10054936	-	protein_coding	SLC2A9
ENSG00000137857	621.247	5.04389	1.12362	4.48896	7.15726981927404e-06	0.000381257	15	45129932	45165576	+	protein_coding	DUOX1
ENSG00000284969	119.053	5.16393	1.47775	3.49445	0.000475048	0.0112725	11	33698260	33722467	-	protein_coding	NA
ENSG00000170477	78.3681	5.16583	1.77332	2.91308	0.00357882	0.0474148	12	52806548	52814116	-	protein_coding	KRT4
ENSG00000127954	258.466	5.1858	1.24066	4.17987	2.91681849689357e-05	0.00120807	7	88270891	88306894	-	protein_coding	STEAP4
ENSG00000143369	1794.23	5.19283	1.64617	3.1545	0.00160775	0.0274411	1	150508061	150513789	+	protein_coding	ECM1
ENSG00000182107	371.912	5.20586	1.46408	3.55572	0.000376947	0.00954687	14	61277369	61281761	-	protein_coding	TMEM30B
ENSG00000130066	9442.31	5.21044	1.07935	4.82736	1.38351608124978e-06	9.15147743414231e-05	X	23783172	23786210	+	protein_coding	SAT1
ENSG00000100342	333.938	5.22643	1.16905	4.47066	7.79786697856166e-06	0.000404638	22	36253070	36267530	+	protein_coding	APOL1
ENSG00000152229	487.663	5.26053	1.58119	3.32695	0.000878016	0.0176758	18	45983535	46072272	-	protein_coding	PSTPIP2
ENSG00000186340	88.4193	5.26365	1.52868	3.44327	0.000574715	0.0128762	6	169215779	169254050	-	protein_coding	THBS2
ENSG00000225950	138.588	5.27248	1.52421	3.45917	0.000541845	0.0124406	19	49061065	49065076	-	protein_coding	NTF4
ENSG00000140450	1594.8	5.32699	1.71186	3.11181	0.00185947	0.030498	15	97960702	97973833	+	protein_coding	ARRDC4
ENSG00000064300	78.0672	5.336	1.47706	3.61258	0.000303171	0.00801464	17	49495292	49515008	+	protein_coding	NGFR
ENSG00000125730	1605.17	5.44101	1.282	4.24416	2.1941746033997e-05	0.000954757	19	6677703	6730562	-	protein_coding	C3
ENSG00000172478	41.4164	5.46842	1.52334	3.58974	0.000331004	0.0086252	2	240886047	240896889	-	protein_coding	MAB21L4
ENSG00000112378	12009.8	5.48614	1.08378	5.06204	4.14785414110343e-07	3.21467596910068e-05	6	138088504	138107419	-	protein_coding	PERP
ENSG00000102409	114.867	5.50817	1.62146	3.39704	0.000681179	0.0145571	X	103215107	103217246	+	protein_coding	BEX4
ENSG00000169403	569.395	5.53295	1.30894	4.22706	2.36763506023913e-05	0.00101555	1	28147165	28193936	-	protein_coding	PTAFR
ENSG00000129194	562.564	5.55417	1.4642	3.79332	0.000148649	0.0045343	17	7588177	7590094	-	protein_coding	SOX15
ENSG00000179862	394.439	5.5568	1.35892	4.08912	4.33004559030936e-05	0.00169614	1	40861053	40862363	-	protein_coding	CITED4
ENSG00000149573	1515.43	5.56931	1.62249	3.43257	0.000597893	0.0131829	11	118253415	118264536	-	protein_coding	MPZL2
ENSG00000182013	166.16	5.65853	1.24761	4.53549	5.74695406252298e-06	0.00031448	19	46466490	46471563	-	protein_coding	PNMA8A
ENSG00000119630	168.84	5.66723	1.61628	3.50634	0.000454314	0.0109296	14	74941833	74955626	-	protein_coding	PGF
ENSG00000105523	215.51	5.66796	1.31472	4.31116	1.62400373051343e-05	0.000733156	19	48599960	48615076	-	protein_coding	FAM83E
ENSG00000186529	285.928	5.67104	1.54073	3.68075	0.000232548	0.00648047	19	15640896	15662825	+	protein_coding	CYP4F3
ENSG00000178038	5269.32	5.70009	1.17132	4.8664	1.1365089694205e-06	7.92396871420668e-05	3	46668994	46693704	-	protein_coding	ALS2CL
ENSG00000155918	37.2683	5.71326	1.88152	3.03651	0.00239334	0.0358069	6	150018333	150025532	-	protein_coding	RAET1L
ENSG00000167741	120.307	5.7966	1.24454	4.65761	3.19903745368109e-06	0.000193205	17	4556926	4560818	-	protein_coding	GGT6
ENSG00000118849	98.5676	5.81557	1.72071	3.37975	0.000725519	0.0152519	3	158696891	158732489	-	protein_coding	RARRES1
ENSG00000204264	52.3975	5.91855	1.90258	3.11081	0.00186576	0.030518	6	32840716	32844679	-	protein_coding	PSMB8
ENSG00000182568	132.273	5.92089	1.823	3.24787	0.00116271	0.0214685	3	18345376	18445621	-	protein_coding	SATB1
ENSG00000188505	247.449	5.96194	1.1418	5.22151	1.77467389966258e-07	1.6543024721655e-05	19	39196963	39201884	+	protein_coding	NCCRP1
ENSG00000204381	129.287	5.97174	1.29317	4.61792	3.87600866983379e-06	0.00022799	11	111540279	111561745	+	protein_coding	LAYN
ENSG00000168143	285.109	6.03801	1.75863	3.43337	0.000596132	0.0131601	6	54846770	54945099	+	protein_coding	FAM83B
ENSG00000072041	187.035	6.06024	1.82924	3.31298	0.000923073	0.0184186	12	84859490	84913629	-	protein_coding	SLC6A15
ENSG00000160471	258.183	6.06748	1.16647	5.20158	1.97602512889677e-07	1.76648820681277e-05	19	55349305	55354719	-	protein_coding	COX6B2
ENSG00000169515	135.178	6.0784	1.44766	4.19879	2.68345657032047e-05	0.00111912	19	46410328	46413564	-	protein_coding	CCDC8
ENSG00000124107	5561.6	6.08905	1.70572	3.56979	0.000357266	0.00915108	20	45252238	45254564	-	protein_coding	SLPI
ENSG00000149557	643.94	6.09092	1.46325	4.1626	3.14642239569111e-05	0.00128147	11	125442880	125592568	-	protein_coding	FEZ1
ENSG00000111218	101.284	6.13593	1.63872	3.74433	0.000180874	0.00530232	12	3381348	3593973	+	protein_coding	PRMT8
ENSG00000165474	254.06	6.19479	1.25902	4.92032	8.64020943042018e-07	6.11862360370696e-05	13	20187462	20192938	-	protein_coding	GJB2
ENSG00000196136	32.9763	6.23927	1.81538	3.43689	0.000588424	0.0131257	14	94612383	94624055	+	protein_coding	SERPINA3
ENSG00000183347	197.151	6.25321	1.26301	4.95104	7.38164631304745e-07	5.31066809247055e-05	1	89364058	89388160	+	protein_coding	GBP6
ENSG00000158055	275.442	6.35473	2.06699	3.07439	0.00210933	0.0332376	1	24199557	24364482	+	protein_coding	GRHL3
ENSG00000140279	150.692	6.38487	1.58372	4.03157	5.5406269593053e-05	0.0020672	15	45092649	45114172	-	protein_coding	DUOX2
ENSG00000134339	230.447	6.45633	1.44359	4.47242	7.73388167110275e-06	0.000404103	11	18239222	18248668	-	protein_coding	SAA2
ENSG00000117525	11848	6.48817	1.79506	3.61445	0.000300982	0.00796939	1	94529172	94541759	-	protein_coding	F3
ENSG00000214711	215.807	6.5378	1.86286	3.50956	0.000448852	0.0108651	2	31173055	31233858	-	protein_coding	CAPN14
ENSG00000213344	25.1885	6.595	2.22238	2.96754	0.00300191	0.0421321	12	65645991	65646462	-	processed_pseudogene	PCNPP3
ENSG00000206075	4502.1	6.61416	1.74293	3.79485	0.000147731	0.00451393	18	63476957	63505085	+	protein_coding	SERPINB5
ENSG00000115221	345.987	6.63465	1.4827	4.47472	7.65104277691496e-06	0.000402806	2	160099666	160271888	-	protein_coding	ITGB6
ENSG00000120659	18.2535	6.72216	2.30706	2.91373	0.00357137	0.0473508	13	42562735	42608013	+	protein_coding	TNFSF11
ENSG00000196611	1370.96	6.77861	1.80822	3.74878	0.000177694	0.00522512	11	102789400	102798160	-	protein_coding	MMP1
ENSG00000105388	296.637	6.7933	1.31385	5.17053	2.33429432959245e-07	1.96541156963124e-05	19	41708584	41730433	+	protein_coding	CEACAM5
ENSG00000177191	74.5835	6.81828	1.63811	4.16228	3.15080304601498e-05	0.00128147	19	41425358	41428730	-	protein_coding	B3GNT8
ENSG00000244694	111.276	6.8379	2.30614	2.96509	0.00302593	0.0423584	6	47856672	48111197	-	protein_coding	PTCHD4
ENSG00000114115	229.017	6.86254	1.78306	3.84874	0.000118729	0.00380697	3	139517433	139539829	-	protein_coding	RBP1
ENSG00000206073	19.2119	6.883	2.28958	3.00622	0.00264515	0.0383356	18	63637258	63644256	-	protein_coding	SERPINB4
ENSG00000165246	162.842	6.88938	1.7172	4.01199	6.02094224438434e-05	0.00221438	Y	14522572	14845654	+	protein_coding	NLGN4Y
ENSG00000137960	19.9146	6.9082	2.27751	3.03322	0.00241959	0.0360798	1	77979541	78138444	+	protein_coding	GIPC2
ENSG00000185070	959.836	6.92832	1.74363	3.9735	7.08226795604159e-05	0.00254258	14	85530143	85654428	+	protein_coding	FLRT2
ENSG00000198719	70.8246	6.95849	2.13823	3.25432	0.00113666	0.021117	6	170282205	170306565	-	protein_coding	DLL1
ENSG00000164362	5391.33	6.95992	1.84646	3.76934	0.000163681	0.00489364	5	1253146	1295068	-	protein_coding	TERT
ENSG00000140254	439.032	7.08535	1.86066	3.80798	0.000140109	0.00433234	15	45117365	45129938	-	protein_coding	DUOXA1
ENSG00000125848	335.13	7.09599	1.20416	5.89289	3.79494121833278e-09	1.0542930541639e-06	20	14322984	14337614	-	protein_coding	FLRT3
ENSG00000109846	55.4553	7.13781	1.8007	3.96391	7.373057941036e-05	0.00262981	11	111908563	111923722	-	protein_coding	CRYAB
ENSG00000149527	2254.56	7.14499	2.21367	3.22767	0.00124803	0.022497	1	2425979	2505532	+	protein_coding	PLCH2
ENSG00000136059	432.785	7.15036	1.83461	3.89748	9.71983178255336e-05	0.00329307	3	37988058	38007188	+	protein_coding	VILL
ENSG00000163220	855.234	7.15724	2.0519	3.4881	0.000486474	0.0114534	1	153357853	153361023	+	protein_coding	S100A9
ENSG00000154227	59.4913	7.18326	2.13431	3.36561	0.000763756	0.0158346	15	100400394	100544995	-	protein_coding	CERS3
ENSG00000136689	952.242	7.1911	2.46487	2.91744	0.00352922	0.0470685	2	113099314	113134016	+	protein_coding	IL1RN
ENSG00000167757	103.702	7.24913	1.61982	4.47528	7.63113610801164e-06	0.000402806	19	51022215	51028039	-	protein_coding	KLK11
ENSG00000141579	152.305	7.27722	1.50005	4.85131	1.22645864410977e-06	8.3891629527781e-05	17	82829433	82840022	-	protein_coding	ZNF750
ENSG00000162366	49.8675	7.32328	1.84849	3.96176	7.44005452763766e-05	0.00263436	1	47183581	47191044	-	protein_coding	PDZK1IP1
ENSG00000183742	1184.78	7.32821	1.32112	5.54698	2.90653680041655e-08	4.37385346182684e-06	7	20134654	20217404	-	protein_coding	MACC1
ENSG00000167244	2410.54	7.3356	1.62569	4.51231	6.41254632387331e-06	0.0003467	11	2129111	2158391	-	protein_coding	IGF2
ENSG00000144452	263.25	7.34244	1.40366	5.23092	1.68666162501758e-07	1.6030387170825e-05	2	214931541	215138626	-	protein_coding	ABCA12
ENSG00000140945	653.408	7.35716	1.85619	3.96358	7.3835026210092e-05	0.00262981	16	82626964	83800640	+	protein_coding	CDH13
ENSG00000125845	122.27	7.44439	2.24568	3.31498	0.00091649	0.0183075	20	6767685	6780246	+	protein_coding	BMP2
ENSG00000235098	212.816	7.4941	1.44655	5.18067	2.21092010051786e-07	1.88324505543168e-05	1	1418419	1421769	-	protein_coding	ANKRD65
ENSG00000177494	602.153	7.50463	1.92153	3.90555	9.40114764019662e-05	0.00322136	3	111592899	111595346	-	protein_coding	ZBED2
ENSG00000175806	33.799	7.51342	2.13634	3.51696	0.000436525	0.0106524	8	10054291	10428891	+	protein_coding	MSRA
ENSG00000136155	2697.66	7.62053	2.26582	3.36326	0.000770281	0.0159405	13	77535673	77645263	+	protein_coding	SCEL
ENSG00000116183	371.519	7.64112	2.51231	3.04147	0.00235428	0.0353985	1	176463170	176845601	+	protein_coding	PAPPA2
ENSG00000073282	355.099	7.65355	1.37185	5.57901	2.4189556718704e-08	4.00747720391153e-06	3	189631388	189897276	+	protein_coding	TP63
ENSG00000182261	88.3762	7.68405	2.02812	3.78875	0.000151406	0.00460285	11	7957536	7965447	-	protein_coding	NLRP10
ENSG00000103489	17.7671	7.72363	2.65897	2.90475	0.00367546	0.0482702	16	17101768	17470960	-	protein_coding	XYLT1
ENSG00000274487	17.808	7.72695	2.65776	2.90732	0.00364538	0.0480233	17	38195871	38257152	-	transcribed_unprocessed_pseudogene	NPEPPSP1
ENSG00000166960	18.2583	7.76298	2.64478	2.93521	0.00333318	0.0451882	18	32937401	33441101	-	protein_coding	CCDC178
ENSG00000188373	18.2993	7.76621	2.64362	2.93771	0.00330642	0.0449603	10	84173800	84185294	+	protein_coding	GPR15LG
ENSG00000283283	156.129	7.7742	1.71334	4.53745	5.69397647348557e-06	0.000312528	2	110022446	110050064	-	unprocessed_pseudogene	NA
ENSG00000267303	18.5858	7.78863	2.63569	2.95506	0.00312606	0.0430919	19	10315470	10320678	-	protein_coding	NA
ENSG00000241794	18.5858	7.78863	2.63569	2.95506	0.00312606	0.0430919	1	153056119	153057512	-	protein_coding	SPRR2A
ENSG00000166265	36.2873	7.79593	2.12167	3.67444	0.000238376	0.00660213	21	26466208	26573286	-	protein_coding	CYYR1
ENSG00000169474	19.2818	7.84166	2.61731	2.99608	0.00273477	0.0393188	1	152984080	152985814	+	protein_coding	SPRR1A
ENSG00000016402	72.4394	7.91134	1.80897	4.3734	1.22328785746241e-05	0.000576766	6	136999970	137045180	-	protein_coding	IL20RA
ENSG00000007038	20.3052	7.91628	2.59236	3.0537	0.00226038	0.0347092	16	2817179	2826304	+	protein_coding	PRSS21
ENSG00000224769	20.6327	7.93936	2.58485	3.0715	0.00212985	0.0333571	3	195614946	195620233	+	unprocessed_pseudogene	MUC20P1
ENSG00000176692	21.4105	7.99275	2.56785	3.11262	0.00185432	0.0304688	16	86566828	86569728	+	protein_coding	FOXC2
ENSG00000198729	657.619	8.01921	2.6221	3.05832	0.00222581	0.0343829	6	150143043	150250392	+	protein_coding	PPP1R14C
ENSG00000171403	22.0246	8.03354	2.5552	3.14399	0.00166659	0.0282585	17	41565835	41572059	-	protein_coding	KRT9
ENSG00000164318	23.3346	8.1169	2.53027	3.20792	0.00133699	0.02367	5	38258408	38465480	+	protein_coding	EGFLAM
ENSG00000171587	23.3346	8.1169	2.53027	3.20792	0.00133699	0.02367	21	40010998	40847158	-	protein_coding	DSCAM
ENSG00000115828	177.494	8.15208	2.20489	3.69727	0.000217932	0.00617805	2	37342826	37373322	+	protein_coding	QPCT
ENSG00000170889	1043.19	8.16976	1.94188	4.20713	2.58636280891373e-05	0.00108461	19	54200808	54249003	+	protein_coding	RPS9
ENSG00000129451	1161.76	8.17983	1.25701	6.50735	7.64856049401383e-11	3.73291095678113e-08	19	51012738	51020175	-	protein_coding	KLK10
ENSG00000174564	1935.63	8.21717	1.40722	5.83931	5.24186888449058e-09	1.27915767994772e-06	3	136946229	137011085	+	protein_coding	IL20RB
ENSG00000065618	8283.34	8.27579	1.84316	4.48999	7.12252197694632e-06	0.000380528	10	104031285	104085880	-	protein_coding	COL17A1
ENSG00000163207	998.63	8.29313	2.70109	3.07029	0.00213849	0.0334055	1	152908545	152911886	+	protein_coding	IVL
ENSG00000140519	914.172	8.36872	2.65139	3.15636	0.00159754	0.0273445	15	89471397	89496589	-	protein_coding	RHCG
ENSG00000101825	27.8378	8.37147	2.4612	3.40138	0.000670471	0.0144307	X	3308564	3346652	-	protein_coding	MXRA5
ENSG00000267453	27.9606	8.37783	2.45961	3.40616	0.000658826	0.0142309	19	15852110	15863802	-	transcribed_unprocessed_pseudogene	CLEC4OP
ENSG00000164825	28.1653	8.38835	2.45698	3.41409	0.000639955	0.0138731	8	6870591	6877936	-	protein_coding	DEFB1
ENSG00000284981	28.2881	8.39463	2.45542	3.41881	0.000628945	0.0136837	7	102537918	102543696	-	protein_coding	UPK3BL2
ENSG00000016602	28.4109	8.40088	2.45387	3.42352	0.000618163	0.0135307	1	86547077	86580754	+	protein_coding	CLCA4
ENSG00000163216	30.376	8.49736	2.43048	3.49616	0.000471997	0.0112297	1	153039731	153041931	-	protein_coding	SPRR2D
ENSG00000185467	30.7035	8.51283	2.42689	3.50771	0.000451984	0.0108971	7	99173571	99250075	-	protein_coding	KPNA7
ENSG00000183378	31.2766	8.53951	2.42078	3.52758	0.000419372	0.0103217	11	7689436	7706477	-	protein_coding	OVCH2
ENSG00000268104	1372.43	8.55733	1.11187	7.69633	1.4002446424956e-14	3.16070221927318e-11	X	116436605	116461458	+	protein_coding	SLC6A14
ENSG00000171401	317.813	8.5728	2.26387	3.7868	0.000152603	0.00462366	17	41500980	41505705	-	protein_coding	KRT13
ENSG00000137699	1826.6	8.57403	2.41695	3.54746	0.000388972	0.00978281	11	120111285	120185529	-	protein_coding	TRIM29
ENSG00000204959	32.1772	8.58047	2.41159	3.55801	0.00037368	0.00950411	7	144272444	144286966	-	unprocessed_pseudogene	ARHGEF34P
ENSG00000169035	429.389	8.70715	1.69694	5.13109	2.8806417392009e-07	2.31193904562177e-05	19	50976467	50984099	-	protein_coding	KLK7
ENSG00000170298	35.2885	8.71363	2.38326	3.65618	0.000255998	0.00700426	17	20449394	20467539	-	protein_coding	LGALS9B
ENSG00000124343	119.281	8.71598	1.96437	4.43703	9.12097002564231e-06	0.000461363	X	2752039	2816500	+	protein_coding	XG
ENSG00000173349	35.9845	8.7418	2.37755	3.67681	0.000236171	0.00655112	2	127701496	127705242	+	protein_coding	SFT2D3
ENSG00000189280	462.788	8.75022	1.68023	5.20774	1.9115653994394e-07	1.74338626177155e-05	1	34755046	34758512	+	protein_coding	GJB5
ENSG00000237238	125.27	8.80964	1.9583	4.49861	6.839946883114e-06	0.000367606	9	63372802	63380011	-	transcribed_unprocessed_pseudogene	BMS1P10
ENSG00000166535	1175.53	8.82057	1.20672	7.30954	2.68052699899501e-13	4.40045059525927e-10	12	8822620	8887001	+	protein_coding	A2ML1
ENSG00000177551	80.1066	8.87372	2.00879	4.41744	9.98755910917262e-06	0.000495482	1	115836376	115843917	-	protein_coding	NHLH2
ENSG00000164379	793.982	8.94582	1.77037	5.05307	4.34762470959723e-07	3.34082583003859e-05	6	1312097	1314758	+	protein_coding	FOXQ1
ENSG00000137975	796.922	8.96562	1.9461	4.60697	4.08586671685941e-06	0.000237243	1	86424170	86456553	+	protein_coding	CLCA2
ENSG00000189433	151.635	9.07728	1.94589	4.66485	3.08838808061639e-06	0.000187778	1	34759739	34762327	+	protein_coding	GJB4
ENSG00000102287	613.721	9.10549	1.75113	5.19977	1.99532766288321e-07	1.77495699193818e-05	X	151953123	151974680	-	protein_coding	GABRE
ENSG00000070731	774.4	9.15624	1.77349	5.16284	2.43225506640072e-07	2.02403972299835e-05	17	76565376	76586956	-	protein_coding	ST6GALNAC2
ENSG00000112837	48.143	9.16176	2.30337	3.97754	6.96320326849851e-05	0.00251987	6	84687350	84764598	-	protein_coding	TBX18
ENSG00000129455	101.462	9.17769	1.98814	4.61621	3.90803728464315e-06	0.000229128	19	50996006	51002711	-	protein_coding	KLK8
ENSG00000256812	49.6168	9.20526	2.29675	4.00795	6.12486816758897e-05	0.00224803	16	55566683	55567687	+	protein_coding	CAPNS2
ENSG00000121742	51.3771	9.25556	2.28932	4.04293	5.27878889497225e-05	0.00199841	13	20221961	20232365	-	protein_coding	GJB6
ENSG00000087245	51.4999	9.259	2.28882	4.04532	5.22525277088831e-05	0.00198648	16	55389699	55506691	+	protein_coding	MMP2
ENSG00000271447	162.885	9.37858	2.05839	4.55626	5.20730812739087e-06	0.000293855	17	35756248	35795707	-	protein_coding	MMP28
ENSG00000133135	290.509	9.42238	1.94679	4.83997	1.29858718620423e-06	8.68514348462074e-05	X	106693793	106797016	+	protein_coding	RNF128
ENSG00000186847	16497.7	9.43474	2.78043	3.39327	0.000690634	0.0146987	17	41582278	41586895	-	protein_coding	KRT14
ENSG00000164484	61.7344	9.52051	2.2539	4.22402	2.39987070416136e-05	0.00102694	6	130366016	130443067	+	protein_coding	TMEM200A
ENSG00000186832	1049.09	9.53789	1.39814	6.82187	8.98657951697174e-12	6.2415251122106e-09	17	41609777	41615899	-	protein_coding	KRT16
ENSG00000073756	2812.57	9.64449	2.20231	4.37926	1.19085372339188e-05	0.000567399	1	186671790	186680922	-	protein_coding	PTGS2
ENSG00000134827	68.3254	9.66685	2.23678	4.32176	1.54786511757045e-05	0.000704064	11	59852799	59866489	-	protein_coding	TCN1
ENSG00000197641	72.2964	9.74836	2.22794	4.37551	1.21150196155288e-05	0.000574207	18	63586988	63604639	+	protein_coding	SERPINB13
ENSG00000102243	72.7467	9.75731	2.22699	4.38138	1.17927283016577e-05	0.000564862	X	136532214	136556807	+	protein_coding	VGLL1
ENSG00000115008	1915.57	9.95703	2.57804	3.86226	0.000112345	0.00365536	2	112773924	112784493	-	protein_coding	IL1A
ENSG00000179886	86.1744	10.0017	2.20327	4.53947	5.63951971074661e-06	0.000311124	8	143597830	143603224	+	protein_coding	TIGD5
ENSG00000189334	7485.22	10.1631	2.09466	4.85191	1.22281105886439e-06	8.3891629527781e-05	1	153614254	153616986	-	protein_coding	S100A14
ENSG00000167165	575.897	10.184	1.96337	5.18702	2.1368106200791e-07	1.84193189823556e-05	2	233691606	233773300	+	protein_coding	UGT1A6
ENSG00000205978	339.617	10.2262	1.91417	5.34237	9.17416607635705e-08	9.63180761667765e-06	14	24399002	24419283	+	protein_coding	NYNRIN
ENSG00000128713	110.246	10.3571	2.17495	4.762	1.91687849005623e-06	0.000120191	2	176104215	176109754	+	protein_coding	HOXD11
ENSG00000165799	118.393	10.4599	2.16792	4.82486	1.40099603905933e-06	9.19970417212122e-05	14	21042315	21044234	+	protein_coding	RNASE7
ENSG00000134757	3192.56	10.4707	1.20021	8.72403	2.68481171200394e-18	1.6160776631789e-14	18	31447740	31478702	+	protein_coding	DSG3
ENSG00000203837	121.258	10.4944	2.16567	4.84581	1.26098342888422e-06	8.50574951870557e-05	10	116427846	116477957	+	protein_coding	PNLIPRP3
ENSG00000086548	2026.22	10.6383	1.48384	7.16948	7.52843415672096e-13	8.71924984432943e-10	19	41750976	41772211	+	protein_coding	CEACAM6
ENSG00000110203	250.153	10.7329	1.94116	5.52915	3.2178804704258e-08	4.68616818830234e-06	11	72114868	72139892	+	protein_coding	FOLR3
ENSG00000078098	146.148	10.7638	2.1498	5.00689	5.53168650610588e-07	4.14486286005228e-05	2	162170683	162245151	-	protein_coding	FAP
ENSG00000073737	1116.07	10.7781	1.6061	6.71075	1.9362229852111e-11	1.24872552381936e-08	2	169064788	169096167	+	protein_coding	DHRS9
ENSG00000128710	159.453	10.8895	2.14332	5.08067	3.76099812600509e-07	2.94138644138601e-05	2	176108789	176119937	+	protein_coding	HOXD10
ENSG00000100842	160.804	10.9017	2.14272	5.08777	3.62292185883048e-07	2.88205827871193e-05	14	23356402	23365752	-	protein_coding	EFS
ENSG00000283167	181.764	11.0784	2.13456	5.19004	2.10251359619151e-07	1.83416379323798e-05	2	110321401	110348941	+	unprocessed_pseudogene	NA
ENSG00000163453	994.452	11.1253	1.65019	6.74184	1.56398363134826e-11	1.04601542277359e-08	4	57030772	57110385	-	protein_coding	IGFBP7
ENSG00000167754	2257.43	11.1681	2.30479	4.84559	1.26234404198311e-06	8.50574951870557e-05	19	50943302	50953093	-	protein_coding	KLK5
ENSG00000281991	241.002	11.4854	2.1191	5.41994	5.96199694866954e-08	7.29476498996258e-06	16	30740641	30745196	+	protein_coding	TMEM265
ENSG00000163071	242.271	11.493	2.11885	5.42415	5.82308496919244e-08	7.20422136876879e-06	4	52051303	52097299	+	protein_coding	SPATA18
ENSG00000136542	3492.95	11.6076	1.29373	8.97213	2.90824967531759e-19	2.62585863184425e-15	2	157257704	157318491	+	protein_coding	GALNT5
ENSG00000178363	307.075	11.8349	2.10885	5.61203	1.9996505293855e-08	3.54016561369052e-06	10	5524960	5526771	+	protein_coding	CALML3
ENSG00000148346	28484.4	12.1732	1.67406	7.27168	3.5503662877861e-13	4.93173187883395e-10	9	128149070	128153453	+	protein_coding	LCN2
ENSG00000163209	390.548	12.1819	2.10084	5.79857	6.6882943712876e-09	1.50971524695889e-06	1	153001746	153003856	+	protein_coding	SPRR3
ENSG00000100234	791.618	12.2468	1.91865	6.38303	1.73614685081292e-10	7.1253045072681e-08	22	32801704	32863041	+	protein_coding	TIMP3
ENSG00000022556	410.116	12.2524	2.09943	5.83606	5.34502913121862e-09	1.28694048068728e-06	19	54953129	55001142	+	protein_coding	NLRP2
ENSG00000179593	432.673	12.3296	2.09796	5.87696	4.17875760871664e-09	1.14333340754856e-06	17	8039033	8049134	+	protein_coding	ALOX15B
ENSG00000167617	464.687	12.4326	2.09612	5.93124	3.00653764809946e-09	8.90033718842295e-07	19	54465025	54473296	-	protein_coding	CDC42EP5
ENSG00000118971	3005.72	12.539	2.0505	6.11509	9.65037805682323e-10	3.16848230818389e-07	12	4269770	4305353	+	protein_coding	CCND2
ENSG00000185479	571.289	12.7306	2.09148	6.08687	1.15140237068197e-09	3.58483172582329e-07	12	52446650	52452146	-	protein_coding	KRT6B
ENSG00000204592	745.807	13.1152	2.08674	6.285	3.27855392257805e-10	1.2082474843656e-07	6	30489508	30494194	+	protein_coding	HLA-E
ENSG00000121552	1548.89	13.2855	1.91353	6.94296	3.83974419942756e-12	3.01470003275056e-09	3	122325247	122341969	+	protein_coding	CSTA
ENSG00000169509	1182.82	13.7805	2.08099	6.62208	3.54176968809616e-11	1.99866490711376e-08	1	152514481	152516008	+	protein_coding	CRCT1
ENSG00000169469	1306.78	13.9243	2.08006	6.69417	2.16897597096767e-11	1.35059889943911e-08	1	153031202	153032900	+	protein_coding	SPRR1B
ENSG00000205420	20292.7	14.2668	2.32342	6.14042	8.23021802701512e-10	2.75224587281183e-07	12	52487175	52493257	-	protein_coding	KRT6A
ENSG00000186081	18172.5	16.5584	1.96038	8.44655	3.00026352916156e-17	1.35446897023998e-13	12	52514574	52520530	-	protein_coding	KRT5
ENSG00000128422	49674.5	19.1727	2.0714	9.25592	2.12383422818785e-20	3.83521984926162e-16	17	41619441	41624842	-	protein_coding	KRT17
