# Supplementary material for: Novel Afro-Caribbean Prostate Cancer Model Reveals Ancestry-Specific Drug Vulnerabilities with Therapeutic Implications for Black Patients
Source: Cancer Res Commun. 2025 Oct 3;5(10):1758–70. doi: 10.1158/2767-9764.CRC-25-0254 (PMC12490968; doi:10.1158/2767-9764.CRC-25-0254)
Supplement: Supplementary Table 2 — DEGs in MDA-PCA-2b vs Other PCa. This supplementary table presents the 887 differentially expressed genes identified when comparing the Black-derived MDA-PCA-2b cell line against all other PCa cell lines (ACRJ-PC28, DU-145, and PC-3). The table includes gene symbols, descriptions, log2 fold changes, adjusted p-values, and functional classifications. Notable genes include overexpressed AR and underexpressed TNFRSF14 and TIPARP, along with members of growth factor families (VEGFC, FGF2, EGFLAM, HBEGF, and EGFL7) that may influence the cell line's unique response to targeted therapies, particularly its resistance to Olaparib and reduced sensitivity to Enzalutamide. [file crc-25-0254_supplementary_table_2_supps2.xlsx]

## Sheet: DEGs_-_Annotated_DESeq2_result_
Supplemental 2:
GeneID	Base mean	log2(FC)	StdErr	Wald-Stats	P-value	P-adj	Chromosome	Start	End	Strand	Feature	Gene name
ENSG00000128422	49674.5	-29.7495	5.64909	-5.26625	1.39235e-07	1.67516e-05	17	41619441	41624842	-	protein_coding	KRT17
ENSG00000205420	20292.7	-28.5614	5.64909	-5.05593	4.28292e-07	3.93132e-05	12	52487175	52493257	-	protein_coding	KRT6A
ENSG00000186081	18172.5	-28.194	5.64909	-4.99089	6.01024e-07	5.17896e-05	12	52514574	52520530	-	protein_coding	KRT5
ENSG00000118971	3005.72	-25.9358	4.08292	-6.35228	2.12146e-10	7.61219e-08	12	4269770	4305353	+	protein_coding	CCND2
ENSG00000073756	2812.57	-25.8545	3.58926	-7.20331	5.87687e-13	9.2784e-10	1	186671790	186680922	-	protein_coding	PTGS2
ENSG00000167754	2257.43	-25.527	3.99377	-6.3917	1.64053e-10	6.89541e-08	19	50943302	50953093	-	protein_coding	KLK5
ENSG00000115008	1915.57	-25.3278	3.91688	-6.46631	1.00422e-10	4.52988e-08	2	112773924	112784493	-	protein_coding	IL1A
ENSG00000197632	3346.27	-24.9554	3.76998	-6.61949	3.60434e-11	2.1076e-08	18	63871691	63903888	+	protein_coding	SERPINB2
ENSG00000169509	1182.82	-24.6703	4.41702	-5.58528	2.33319e-08	3.91178e-06	1	152514481	152516008	+	protein_coding	CRCT1
ENSG00000264230	1141.68	-24.6249	3.71461	-6.6292	3.375e-11	2.04941e-08	10	46375626	46391784	+	protein_coding	ANXA8L1
ENSG00000163453	994.452	-24.4343	3.67033	-6.65724	2.79024e-11	1.91532e-08	4	57030772	57110385	-	protein_coding	IGFBP7
ENSG00000183688	842.806	-24.2052	3.89547	-6.21368	5.17575e-10	1.57144e-07	17	439977	445939	-	protein_coding	RFLNB
ENSG00000169469	1306.78	-24.0232	4.43115	-5.42145	5.91173e-08	8.56279e-06	1	153031202	153032900	+	protein_coding	SPRR1B
ENSG00000204592	745.807	-23.9738	4.35167	-5.50912	3.60641e-08	5.63743e-06	6	30489508	30494194	+	protein_coding	HLA-E
ENSG00000082074	670.309	-23.8996	3.64236	-6.56157	5.32428e-11	2.62687e-08	5	39105251	39274528	-	protein_coding	FYB1
ENSG00000198729	657.619	-23.8679	3.69978	-6.45118	1.10982e-10	4.86716e-08	6	150143043	150250392	+	protein_coding	PPP1R14C
ENSG00000163207	998.63	-23.8176	3.74757	-6.35548	2.07782e-10	7.61219e-08	1	152908545	152911886	+	protein_coding	IVL
ENSG00000185479	571.289	-23.683	4.31441	-5.48929	4.03555e-08	6.24639e-06	12	52446650	52452146	-	protein_coding	KRT6B
ENSG00000179593	432.673	-23.2961	4.27633	-5.44768	5.10309e-08	7.6731e-06	17	8039033	8049134	+	protein_coding	ALOX15B
ENSG00000073737	1116.07	-23.2499	3.63852	-6.38993	1.65965e-10	6.89541e-08	2	169064788	169096167	+	protein_coding	DHRS9
ENSG00000022556	410.116	-23.23	4.26912	-5.44141	5.28616e-08	7.87338e-06	19	54953129	55001142	+	protein_coding	NLRP2
ENSG00000070190	424.404	-23.2094	3.66524	-6.33229	2.41543e-10	8.3903e-08	4	99816826	99870190	+	protein_coding	DAPP1
ENSG00000163209	390.548	-23.1622	4.26258	-5.43384	5.51535e-08	8.06262e-06	1	153001746	153003856	+	protein_coding	SPRR3
ENSG00000204389	377.628	-23.1136	4.44435	-5.20068	1.98556e-07	2.14713e-05	6	31815542	31817946	+	protein_coding	HSPA1A
ENSG00000116183	371.519	-23.0978	3.63606	-6.35243	2.11942e-10	7.61219e-08	1	176463170	176845601	+	protein_coding	PAPPA2
ENSG00000205978	339.617	-22.9766	3.8054	-6.0379	1.56137e-09	3.73498e-07	14	24399002	24419283	+	protein_coding	NYNRIN
ENSG00000163661	331.834	-22.9427	3.62488	-6.32921	2.46415e-10	8.3903e-08	3	157436849	157443633	+	protein_coding	PTX3
ENSG00000167617	464.687	-22.8891	4.28601	-5.34041	9.27374e-08	1.23168e-05	19	54465025	54473296	-	protein_coding	CDC42EP5
ENSG00000171401	317.813	-22.8723	3.71315	-6.15982	7.28299e-10	2.05328e-07	17	41500980	41505705	-	protein_coding	KRT13
ENSG00000178363	307.075	-22.839	4.23114	-5.39784	6.74494e-08	9.59362e-06	10	5524960	5526771	+	protein_coding	CALML3
ENSG00000048740	294.776	-22.779	3.60022	-6.32712	2.49775e-10	8.3903e-08	10	10798396	11336675	+	protein_coding	CELF2
ENSG00000133135	290.509	-22.7639	3.74302	-6.0817	1.18916e-09	3.14648e-07	X	106693793	106797016	+	protein_coding	RNF128
ENSG00000110203	250.153	-22.5614	3.8559	-5.85114	4.88226e-09	9.88219e-07	11	72114868	72139892	+	protein_coding	FOLR3
ENSG00000163071	242.271	-22.5139	4.20149	-5.35855	8.38922e-08	1.1418e-05	4	52051303	52097299	+	protein_coding	SPATA18
ENSG00000234964	218.553	-22.3734	4.4113	-5.07184	3.93985e-07	3.65896e-05	11	59781317	59781722	-	processed_pseudogene	FABP5P7
ENSG00000140519	914.172	-22.3671	3.74548	-5.97177	2.34695e-09	5.29337e-07	15	89471397	89496589	-	protein_coding	RHCG
ENSG00000135443	217.06	-22.3161	4.04601	-5.51558	3.4763e-08	5.48839e-06	12	52360005	52367481	-	protein_coding	KRT85
ENSG00000283167	181.764	-22.1291	4.16835	-5.30884	1.10325e-07	1.4108e-05	2	110321401	110348941	+	unprocessed_pseudogene	NA
ENSG00000115828	177.494	-22.0949	3.65056	-6.05248	1.42637e-09	3.51867e-07	2	37342826	37373322	+	protein_coding	QPCT
ENSG00000204379	176.662	-22.085	3.93984	-5.60555	2.07591e-08	3.62148e-06	X	52495807	52500812	+	protein_coding	XAGE1A
ENSG00000170523	168.196	-22.0205	3.84703	-5.72402	1.04034e-08	1.95535e-06	12	52314300	52321398	-	protein_coding	KRT83
ENSG00000219928	166.597	-22.0067	4.38728	-5.01602	5.27533e-07	4.62705e-05	9	87525301	87525475	+	processed_pseudogene	NA
ENSG00000128710	159.453	-21.9445	4.15474	-5.2818	1.27919e-07	1.60285e-05	2	176108789	176119937	+	protein_coding	HOXD10
ENSG00000151789	152.109	-21.8824	3.70788	-5.90158	3.60028e-09	7.68124e-07	3	21412217	22373321	-	protein_coding	ZNF385D
ENSG00000189433	151.635	-21.8658	3.69908	-5.91114	3.39757e-09	7.34806e-07	1	34759739	34762327	+	protein_coding	GJB4
ENSG00000078098	146.148	-21.8346	4.14622	-5.26614	1.39319e-07	1.67516e-05	2	162170683	162245151	-	protein_coding	FAP
ENSG00000100842	160.804	-21.7606	4.15559	-5.23646	1.63688e-07	1.90023e-05	14	23356402	23365752	-	protein_coding	EFS
ENSG00000177370	132.148	-21.6952	4.37034	-4.9642	6.89854e-07	5.70231e-05	17	997128	1003671	+	protein_coding	TIMM22
ENSG00000218175	128.366	-21.6565	3.87193	-5.59321	2.2291e-08	3.80128e-06	2	176200907	176201252	-	processed_pseudogene	NA
ENSG00000203837	121.258	-21.5824	4.12959	-5.22628	1.72952e-07	1.97867e-05	10	116427846	116477957	+	protein_coding	PNLIPRP3
ENSG00000165799	118.393	-21.5496	4.12786	-5.22053	1.78413e-07	2.01199e-05	14	21042315	21044234	+	protein_coding	RNASE7
ENSG00000170323	114.641	-21.4944	4.36172	-4.92796	8.30929e-07	6.46241e-05	8	81478418	81483236	-	protein_coding	FABP4
ENSG00000285283	114.077	-21.4938	4.36146	-4.92813	8.30205e-07	6.46241e-05	11	31812390	32104665	+	protein_coding	NA
ENSG00000128713	110.246	-21.4485	4.12223	-5.20312	1.95971e-07	2.13799e-05	2	176104215	176109754	+	protein_coding	HOXD11
ENSG00000259660	105.328	-21.3846	4.3299	-4.93881	7.85992e-07	6.24389e-05	15	101751552	101764961	+	transcribed_unprocessed_pseudogene	DNM1P47
ENSG00000257520	99.2038	-21.3023	4.32723	-4.92286	8.52906e-07	6.56862e-05	14	36473206	36521149	-	protein_coding	SFTA3
ENSG00000198797	86.9694	-21.1284	4.35085	-4.85615	1.19687e-06	8.87148e-05	1	177170957	177282422	+	protein_coding	BRINP2
ENSG00000179886	86.1744	-21.1214	4.10642	-5.14352	2.69638e-07	2.76432e-05	8	143597830	143603224	+	protein_coding	TIGD5
ENSG00000145734	81.8867	-21.0441	4.34925	-4.83856	1.30786e-06	9.49941e-05	5	71455650	71567820	+	protein_coding	BDP1
ENSG00000281991	241.002	-20.8987	4.20086	-4.97488	6.52895e-07	5.48293e-05	16	30740641	30745196	+	protein_coding	TMEM265
ENSG00000259295	73.2712	-20.8919	3.72764	-5.6046	2.08737e-08	3.62148e-06	15	85191437	85202009	+	transcribed_unprocessed_pseudogene	CSPG4P12
ENSG00000102243	72.7467	-20.8881	4.09914	-5.09571	3.4743e-07	3.32318e-05	X	136532214	136556807	+	protein_coding	VGLL1
ENSG00000197641	72.2964	-20.8827	4.09895	-5.09464	3.4941e-07	3.32318e-05	18	63586988	63604639	+	protein_coding	SERPINB13
ENSG00000134827	68.3254	-20.8055	4.09744	-5.07767	3.82094e-07	3.59077e-05	11	59852799	59866489	-	protein_coding	TCN1
ENSG00000127252	66.5441	-20.7689	4.31951	-4.80816	1.52327e-06	0.000106886	3	193241127	193277738	+	protein_coding	PLAAT1
ENSG00000204231	64.9112	-20.7289	4.31972	-4.79867	1.59723e-06	0.000110118	6	33193587	33200665	-	protein_coding	RXRB
ENSG00000235174	78.4983	-20.6279	4.34865	-4.74352	2.10041e-06	0.000137599	6	73373107	73373263	-	processed_pseudogene	RPL39P3
ENSG00000170373	52.5205	-20.4463	4.35504	-4.69487	2.66777e-06	0.000164526	20	23747561	23751268	-	protein_coding	CST1
ENSG00000087245	51.4999	-20.4285	4.09672	-4.98654	6.14691e-07	5.24581e-05	16	55389699	55506691	+	protein_coding	MMP2
ENSG00000121742	51.3771	-20.4237	4.09676	-4.98532	6.18592e-07	5.25072e-05	13	20221961	20232365	-	protein_coding	GJB6
ENSG00000264350	50.6225	-20.398	4.32694	-4.71418	2.42684e-06	0.000152649	18	54406888	54407114	-	processed_pseudogene	SNRPGP2
ENSG00000225108	50.8262	-20.3741	4.35648	-4.67673	2.9148e-06	0.000178367	2	109986938	109988394	-	processed_pseudogene	ZBTB45P1
ENSG00000157570	49.3103	-20.3636	3.83291	-5.31285	1.07925e-07	1.39666e-05	11	44726464	44932423	+	protein_coding	TSPAN18
ENSG00000234648	48.5673	-20.3385	4.35901	-4.66586	3.07328e-06	0.000184491	14	98973313	98973471	+	processed_pseudogene	NA
ENSG00000112837	48.143	-20.3374	4.09818	-4.96253	6.95804e-07	5.72154e-05	6	84687350	84764598	-	protein_coding	TBX18
ENSG00000078053	46.5401	-20.2597	4.33173	-4.67706	2.91021e-06	0.000178367	7	38383703	38631420	-	protein_coding	AMPH
ENSG00000186310	44.6141	-20.1504	4.36476	-4.61662	3.90035e-06	0.00022474	X	93670929	93673578	-	protein_coding	NAP1L3
ENSG00000259040	40.0963	-20.0828	4.37398	-4.59141	4.40261e-06	0.000246484	6	7881521	8064364	-	protein_coding	BLOC1S5-TXNDC5
ENSG00000262660	38.9668	-20.044	4.37685	-4.57954	4.65991e-06	0.000259052	17	81703370	81720539	+	protein_coding	NA
ENSG00000253797	37.5587	-19.9974	4.34999	-4.59711	4.28397e-06	0.000242421	13	52024690	52033600	+	protein_coding	UTP14C
ENSG00000146374	37.5587	-19.9974	4.34999	-4.59711	4.28397e-06	0.000242421	6	127118670	127199481	+	protein_coding	RSPO3
ENSG00000174963	37.5587	-19.9974	4.34999	-4.59711	4.28397e-06	0.000242421	3	147386045	147406809	-	protein_coding	ZIC4
ENSG00000152977	80.4245	-19.9719	4.32063	-4.62244	3.79257e-06	0.00021933	3	147393421	147510293	+	protein_coding	ZIC1
ENSG00000184937	80.4956	-19.9711	3.98708	-5.00896	5.47251e-07	4.77348e-05	11	32387774	32435564	-	protein_coding	WT1
ENSG00000173349	35.9845	-19.9483	4.11569	-4.84689	1.2541e-06	9.16654e-05	2	127701496	127705242	+	protein_coding	SFT2D3
ENSG00000276345	36.1431	-19.942	4.38505	-4.54772	5.4229e-06	0.000290322	KI270721.1	2584	11802	+	protein_coding	NA
ENSG00000167157	35.5174	-19.9211	4.35643	-4.5728	4.8125e-06	0.000265664	9	129665646	129722674	+	protein_coding	PRRX2
ENSG00000129455	101.462	-19.9173	3.70429	-5.37682	7.58116e-08	1.04079e-05	19	50996006	51002711	-	protein_coding	KLK8
ENSG00000157873	35.5784	-19.9142	4.38698	-4.53939	5.6416e-06	0.000298891	1	2555638	2565382	+	protein_coding	TNFRSF14
ENSG00000256812	49.6168	-19.9091	4.09728	-4.8591	1.17924e-06	8.82359e-05	16	55566683	55567687	+	protein_coding	CAPNS2
ENSG00000282785	32.19	-19.7754	4.40059	-4.4938	6.99636e-06	0.000355172	2	110279605	110285681	+	transcribed_unprocessed_pseudogene	MALLP1
ENSG00000204959	32.1772	-19.7548	4.1272	-4.78649	1.6972e-06	0.000115998	7	144272444	144286966	-	unprocessed_pseudogene	ARHGEF34P
ENSG00000183378	31.2766	-19.7526	4.13033	-4.78233	1.73278e-06	0.000117412	11	7689436	7706477	-	protein_coding	OVCH2
ENSG00000185467	30.7035	-19.734	4.13268	-4.77512	1.79601e-06	0.000121177	7	99173571	99250075	-	protein_coding	KPNA7
ENSG00000163216	30.376	-19.7211	4.13408	-4.77037	1.83889e-06	0.000122499	1	153039731	153041931	-	protein_coding	SPRR2D
ENSG00000250273	29.931	-19.6873	4.41202	-4.4622	8.11239e-06	0.000394087	5	107195155	107195332	+	processed_pseudogene	PSMC1P5
ENSG00000226268	29.931	-19.6873	4.41202	-4.4622	8.11239e-06	0.000394087	11	49433479	49434438	-	processed_pseudogene	NA
ENSG00000214216	29.3663	-19.6625	4.41524	-4.45333	8.45504e-06	0.000406976	3	158962927	159266307	+	protein_coding	IQCJ
ENSG00000016602	28.4109	-19.6305	4.1435	-4.73766	2.162e-06	0.000140468	1	86547077	86580754	+	protein_coding	CLCA4
ENSG00000164825	28.1653	-19.6114	4.14481	-4.73154	2.22818e-06	0.000143585	8	6870591	6877936	-	protein_coding	DEFB1
ENSG00000267453	27.9606	-19.6109	4.14593	-4.73017	2.24328e-06	0.000143971	19	15852110	15863802	-	transcribed_unprocessed_pseudogene	CLEC4OP
ENSG00000101825	27.8378	-19.6047	4.14661	-4.72788	2.26877e-06	0.000145018	X	3308564	3346652	-	protein_coding	MXRA5
ENSG00000284981	28.2881	-19.5847	4.14415	-4.72587	2.29134e-06	0.00014587	7	102537918	102543696	-	protein_coding	UPK3BL2
ENSG00000183246	26.9443	-19.5438	4.39912	-4.44265	8.88573e-06	0.000425115	22	21545665	21551461	-	protein_coding	RIMBP3C
ENSG00000262461	26.536	-19.5283	4.4021	-4.43614	9.15881e-06	0.000433233	7	73075971	73086038	-	protein_coding	SPDYE9
ENSG00000164484	61.7344	-19.4896	4.09581	-4.75842	1.95115e-06	0.000129432	6	130366016	130443067	+	protein_coding	TMEM200A
ENSG00000176692	21.4105	-19.2454	4.19709	-4.58542	4.53066e-06	0.000252756	16	86566828	86569728	+	protein_coding	FOXC2
ENSG00000224769	20.6327	-19.205	4.20663	-4.56542	4.98505e-06	0.00027423	3	195614946	195620233	+	unprocessed_pseudogene	MUC20P1
ENSG00000007038	20.3052	-19.1796	4.21056	-4.55513	5.23542e-06	0.000283072	16	2817179	2826304	+	protein_coding	PRSS21
ENSG00000169474	19.2818	-19.1143	4.22391	-4.52526	6.03226e-06	0.000317458	1	152984080	152985814	+	protein_coding	SPRR1A
ENSG00000241794	18.5858	-19.0668	4.23399	-4.50327	6.69142e-06	0.000342258	1	153056119	153057512	-	protein_coding	SPRR2A
ENSG00000267303	18.5858	-19.0668	4.23399	-4.50327	6.69142e-06	0.000342258	19	10315470	10320678	-	protein_coding	NA
ENSG00000166960	18.2583	-19.0365	4.23905	-4.49074	7.09777e-06	0.000359165	18	32937401	33441101	-	protein_coding	CCDC178
ENSG00000274487	17.808	-19.0079	4.24636	-4.47628	7.59565e-06	0.000377107	17	38195871	38257152	-	transcribed_unprocessed_pseudogene	NPEPPSP1
ENSG00000103489	17.7671	-19.0048	4.24705	-4.47483	7.64723e-06	0.000378478	16	17101768	17470960	-	protein_coding	XYLT1
ENSG00000186007	16.7436	-18.9241	4.26543	-4.43662	9.13829e-06	0.000433233	1	205381377	205455954	-	protein_coding	LEMD1
ENSG00000188133	30.6185	-18.8671	4.3771	-4.31041	1.6295e-05	0.00071862	9	32783539	32789201	+	protein_coding	TMEM215
ENSG00000182916	16.5389	-18.751	4.26942	-4.39193	1.12348e-05	0.000518639	X	103330228	103332326	+	protein_coding	TCEAL7
ENSG00000170298	35.2885	-18.0613	4.11752	-4.38645	1.15216e-05	0.000530332	17	20449394	20467539	-	protein_coding	LGALS9B
ENSG00000188373	18.2993	-17.9333	4.23841	-4.23115	2.32497e-05	0.000971944	10	84173800	84185294	+	protein_coding	GPR15LG
ENSG00000171587	23.3346	-17.529	4.17829	-4.19525	2.72566e-05	0.00111484	21	40010998	40847158	-	protein_coding	DSCAM
ENSG00000164318	23.3346	-17.529	4.17829	-4.19525	2.72566e-05	0.00111484	5	38258408	38465480	+	protein_coding	EGFLAM
ENSG00000171403	22.0246	-17.4326	4.19057	-4.15995	3.18315e-05	0.00125684	17	41565835	41572059	-	protein_coding	KRT9
ENSG00000205426	18451.4	-16.3017	3.24685	-5.02077	5.14638e-07	4.53917e-05	12	52285912	52291534	-	protein_coding	KRT81
ENSG00000135046	15662	-16.0654	2.84707	-5.64276	1.67343e-08	3.07211e-06	9	73151864	73170393	+	protein_coding	ANXA1
ENSG00000166396	6419.77	-14.7787	3.21384	-4.59844	4.25667e-06	0.000242421	18	63752934	63805376	+	protein_coding	SERPINB7
ENSG00000244509	6304.41	-14.7524	2.74116	-5.38182	7.37358e-08	1.03021e-05	22	39014256	39020352	+	protein_coding	APOBEC3C
ENSG00000102024	5346.28	-14.5148	2.32803	-6.23479	4.52393e-10	1.40047e-07	X	115561173	115650861	+	protein_coding	PLS3
ENSG00000125538	5011.67	-14.4213	3.35133	-4.30316	1.68379e-05	0.000740493	2	112829750	112836816	-	protein_coding	IL1B
ENSG00000197956	25123.6	-14.4196	2.05946	-7.00164	2.5298e-12	2.6627e-09	1	153534598	153536244	-	protein_coding	S100A6
ENSG00000142156	4503.17	-14.267	3.07592	-4.63827	3.51332e-06	0.000206971	21	45981769	46005050	+	protein_coding	COL6A1
ENSG00000183853	3082.39	-13.72	2.5516	-5.37704	7.57204e-08	1.04079e-05	1	157993272	158100262	+	protein_coding	KIRREL1
ENSG00000136155	2697.66	-13.528	3.2744	-4.13144	3.60491e-05	0.00140877	13	77535673	77645263	+	protein_coding	SCEL
ENSG00000084207	13154.9	-13.4537	2.39571	-5.61575	1.95708e-08	3.47742e-06	11	67583741	67586656	+	protein_coding	GSTP1
ENSG00000171992	2261.79	-13.2734	2.57485	-5.15502	2.53606e-07	2.65161e-05	5	150601079	150659207	+	protein_coding	SYNPO
ENSG00000023171	2258.33	-13.2712	3.13083	-4.23889	2.24628e-05	0.000948244	11	123358427	123627774	+	protein_coding	GRAMD1B
ENSG00000135480	33830.7	-13.0323	1.85397	-7.02942	2.07396e-12	2.33883e-09	12	52232519	52252186	+	protein_coding	KRT7
ENSG00000135074	1804.92	-12.9481	2.40133	-5.39205	6.96586e-08	9.81938e-06	5	157395533	157575775	-	protein_coding	ADAM19
ENSG00000022267	1473.16	-12.6545	2.65258	-4.77065	1.83634e-06	0.000122499	X	136146701	136211359	+	protein_coding	FHL1
ENSG00000109113	1392.56	-12.5739	2.38709	-5.26744	1.38336e-07	1.67516e-05	17	28714280	28718429	-	protein_coding	RAB34
ENSG00000146242	1313.28	-12.49	2.52931	-4.9381	7.88872e-07	6.24389e-05	6	82363205	82367420	+	protein_coding	TPBG
ENSG00000109321	6859.83	-12.4668	2.6689	-4.67113	2.99552e-06	0.000181897	4	74445135	74455005	+	protein_coding	AREG
ENSG00000112531	1247.28	-12.4144	2.3761	-5.22467	1.74464e-07	1.98161e-05	6	163413999	163578592	+	protein_coding	QKI
ENSG00000169594	1215.45	-12.3781	2.75692	-4.48982	7.12838e-06	0.000359562	15	83255883	83284664	-	protein_coding	BNC1
ENSG00000164176	1212.79	-12.3742	3.40469	-3.63446	0.000278559	0.00785337	5	83940553	84384880	-	protein_coding	EDIL3
ENSG00000122862	1198.94	-12.3576	3.43258	-3.60009	0.000318104	0.00871915	10	69088102	69104805	+	protein_coding	SRGN
ENSG00000026025	14606.3	-12.3545	2.05129	-6.02279	1.71431e-09	3.98022e-07	10	17228240	17237593	+	protein_coding	VIM
ENSG00000173482	1169.95	-12.3225	2.32147	-5.30805	1.10805e-07	1.4108e-05	18	7566781	8406861	+	protein_coding	PTPRM
ENSG00000163565	1107.67	-12.2443	2.93007	-4.17883	2.93016e-05	0.00118014	1	158999967	159055155	+	protein_coding	IFI16
ENSG00000153250	1094.43	-12.227	2.36917	-5.16089	2.45784e-07	2.58696e-05	2	160272150	160493807	-	protein_coding	RBMS1
ENSG00000198121	1069.48	-12.1926	2.50993	-4.85775	1.18729e-06	8.84194e-05	9	110873262	111038470	-	protein_coding	LPAR1
ENSG00000105810	1054.51	-12.1736	2.41714	-5.03635	4.74485e-07	4.30983e-05	7	92604920	92836573	-	protein_coding	CDK6
ENSG00000065833	985.898	-12.0763	2.36135	-5.11413	3.15186e-07	3.0717e-05	6	83210401	83431051	-	protein_coding	ME1
ENSG00000277586	950.714	-12.0228	3.07801	-3.90603	9.38265e-05	0.00317882	8	24950954	24956721	-	protein_coding	NEFL
ENSG00000167601	8391.07	-11.9345	1.90348	-6.2698	3.61509e-10	1.1415e-07	19	41219222	41261766	+	protein_coding	AXL
ENSG00000140937	873.351	-11.9009	3.3275	-3.57654	0.000348178	0.00944508	16	64943752	65126112	-	protein_coding	CDH11
ENSG00000157227	7409.72	-11.8901	1.89435	-6.27665	3.45955e-10	1.11468e-07	14	22836559	22849041	+	protein_coding	MMP14
ENSG00000163220	855.234	-11.871	3.20432	-3.70469	0.000211647	0.0062692	1	153357853	153361023	+	protein_coding	S100A9
ENSG00000141753	8984.75	-11.8355	1.93185	-6.1265	8.9831e-10	2.48816e-07	17	40443449	40457725	+	protein_coding	IGFBP4
ENSG00000116729	821.464	-11.8127	2.31429	-5.10422	3.32153e-07	3.19758e-05	1	68098472	68233120	-	protein_coding	WLS
ENSG00000187498	786.882	-11.7496	2.50236	-4.6954	2.66087e-06	0.000164526	13	110148962	110307202	-	protein_coding	COL4A1
ENSG00000148346	28484.4	-11.691	3.15875	-3.70114	0.000214631	0.00633454	9	128149070	128153453	+	protein_coding	LCN2
ENSG00000122861	20611.9	-11.6604	1.75379	-6.64869	2.95713e-11	1.9453e-08	10	73909176	73917496	+	protein_coding	PLAU
ENSG00000152661	735.077	-11.6526	2.59631	-4.48815	7.18455e-06	0.000360686	6	121435594	121449727	+	protein_coding	GJA1
ENSG00000185222	725.502	-11.6343	2.66615	-4.3637	1.27878e-05	0.000582742	X	103356488	103358462	+	protein_coding	TCEAL9
ENSG00000205683	723.973	-11.6294	3.30933	-3.51413	0.0004412	0.0114092	14	72609033	72894101	-	protein_coding	DPF3
ENSG00000105825	711.381	-11.6048	2.56974	-4.51593	6.30406e-06	0.000327287	7	93885395	93890753	-	protein_coding	TFPI2
ENSG00000139146	679.279	-11.5394	2.50485	-4.60682	4.08882e-06	0.000234743	12	31280583	31327058	-	protein_coding	SINHCAF
ENSG00000150630	647.929	-11.4693	2.69697	-4.25264	2.11265e-05	0.000903917	4	176683537	176792922	-	protein_coding	VEGFC
ENSG00000116962	644.108	-11.4606	2.40165	-4.77196	1.82438e-06	0.000122499	1	235975829	236065109	-	protein_coding	NID1
ENSG00000102287	613.721	-11.3926	3.46177	-3.29098	0.000998386	0.0220455	X	151953123	151974680	-	protein_coding	GABRE
ENSG00000177494	602.153	-11.3652	3.25457	-3.49208	0.000479283	0.0120685	3	111592899	111595346	-	protein_coding	ZBED2
ENSG00000149527	2254.56	-11.3419	2.8663	-3.95696	7.59092e-05	0.00262819	1	2425979	2505532	+	protein_coding	PLCH2
ENSG00000091656	592.548	-11.3406	3.01005	-3.76757	0.000164845	0.00503915	8	76681238	76867281	+	protein_coding	ZFHX4
ENSG00000138271	573.1	-11.2938	2.9831	-3.78592	0.000153141	0.00474076	3	151294085	151316820	-	protein_coding	GPR87
ENSG00000152894	559.216	-11.2578	3.40799	-3.30335	0.000955362	0.021282	6	127968784	128520616	-	protein_coding	PTPRK
ENSG00000134184	552.395	-11.2407	3.12424	-3.59791	0.000320783	0.00877734	1	109687813	109709039	+	protein_coding	GSTM1
ENSG00000198585	518.468	-11.149	2.32972	-4.78555	1.70517e-06	0.00011604	3	131381670	131388830	+	protein_coding	NUDT16
ENSG00000154764	512.35	-11.1318	3.07	-3.62599	0.000287861	0.00808673	3	13816257	13880071	-	protein_coding	WNT7A
ENSG00000147100	505.398	-11.1107	2.45701	-4.52203	6.12508e-06	0.000321272	X	74421492	74533917	+	protein_coding	SLC16A2
ENSG00000169429	464.618	-10.9904	2.43403	-4.5153	6.32269e-06	0.000327287	4	73740518	73743716	+	protein_coding	CXCL8
ENSG00000189280	462.788	-10.9855	3.41466	-3.21715	0.00129469	0.0271816	1	34755046	34758512	+	protein_coding	GJB5
ENSG00000206190	460.572	-10.9773	3.064	-3.58265	0.000340122	0.00925835	15	25677272	25865184	-	protein_coding	ATP10A
ENSG00000168497	455.616	-10.9626	3.35971	-3.26297	0.00110253	0.0239103	2	191834309	191847088	-	protein_coding	CAVIN2
ENSG00000112559	454.966	-10.9615	2.82419	-3.88128	0.000103907	0.00342448	6	41636881	41654244	+	protein_coding	MDFI
ENSG00000138944	448.803	-10.94	3.32363	-3.29158	0.000996267	0.0220435	22	44243664	44312951	-	protein_coding	SHISAL1
ENSG00000154277	3136.8	-10.9315	3.56203	-3.06891	0.00214838	0.0406212	4	41256412	41268455	+	protein_coding	UCHL1
ENSG00000164099	442.979	-10.9232	2.71801	-4.01881	5.84921e-05	0.00212723	4	118280037	118353003	-	protein_coding	PRSS12
ENSG00000180537	442.943	-10.9201	3.29048	-3.3187	0.000904369	0.0203683	6	13924445	13980310	+	protein_coding	RNF182
ENSG00000111716	6857.53	-10.9015	1.35011	-8.07452	6.77445e-16	5.34775e-12	12	21635341	21757857	-	protein_coding	LDHB
ENSG00000172716	435.493	-10.8962	2.79618	-3.89681	9.74663e-05	0.00326709	17	35350304	35373701	-	protein_coding	SLFN11
ENSG00000131435	430.531	-10.8806	3.08365	-3.52849	0.000417942	0.0109975	5	132257695	132273454	+	protein_coding	PDLIM4
ENSG00000171451	427.926	-10.8709	3.54516	-3.0664	0.0021665	0.0408835	18	67506586	67516720	-	protein_coding	DSEL
ENSG00000138772	3809.98	-10.8447	1.84161	-5.88872	3.89196e-09	8.19283e-07	4	78551746	78610451	+	protein_coding	ANXA3
ENSG00000175183	509.778	-10.7944	2.02367	-5.33407	9.60329e-08	1.26347e-05	12	76858708	76879023	-	protein_coding	CSRP2
ENSG00000173068	404.946	-10.7896	3.47616	-3.10389	0.00190993	0.0370443	9	16409502	16870843	-	protein_coding	BNC2
ENSG00000110427	399.188	-10.7701	2.60453	-4.13514	3.54744e-05	0.00138975	11	33376107	33674102	+	protein_coding	KIAA1549L
ENSG00000151689	390.247	-10.7406	2.49973	-4.2967	1.73359e-05	0.000760275	2	190343569	190371665	+	protein_coding	INPP1
ENSG00000125726	382.26	-10.7083	3.1338	-3.41703	0.000633088	0.0152418	19	6583182	6604103	-	protein_coding	CD70
ENSG00000086548	2026.22	-10.6846	3.2087	-3.32988	0.000868848	0.0196883	19	41750976	41772211	+	protein_coding	CEACAM6
ENSG00000154127	1228.25	-10.6818	2.05859	-5.18889	2.11548e-07	2.24155e-05	11	122655721	122814473	+	protein_coding	UBASH3B
ENSG00000135477	375.33	-10.6815	3.36498	-3.17431	0.00150195	0.0305578	12	52250465	52258553	-	transcribed_unprocessed_pseudogene	KRT87P
ENSG00000166920	360.589	-10.626	2.75199	-3.86121	0.000112825	0.00365766	15	45430578	45448761	+	protein_coding	C15orf48
ENSG00000100897	357.347	-10.6134	2.39063	-4.43959	9.01316e-06	0.000429909	14	24114194	24125242	+	protein_coding	DCAF11
ENSG00000118508	356.234	-10.6084	2.40823	-4.40506	1.05757e-05	0.000493991	6	146543832	146554953	+	protein_coding	RAB32
ENSG00000117407	348.69	-10.5777	2.99373	-3.53326	0.000410464	0.0108368	1	43933319	43937240	+	protein_coding	ARTN
ENSG00000145431	345.561	-10.5652	2.57018	-4.11067	3.94509e-05	0.00152286	4	156760453	156971799	-	protein_coding	PDGFC
ENSG00000158716	344.228	-10.558	2.88022	-3.66569	0.000246672	0.00705518	1	159780931	159782543	+	protein_coding	DUSP23
ENSG00000183840	342.577	-10.5487	2.49323	-4.23095	2.32705e-05	0.000971944	2	132416804	132646582	+	protein_coding	GPR39
ENSG00000107485	335.24	-10.5221	3.0286	-3.47427	0.000512252	0.0127764	10	8045377	8075198	+	protein_coding	GATA3
ENSG00000123892	329.004	-10.4939	3.07648	-3.411	0.000647243	0.0154594	11	88113250	88175443	-	protein_coding	RAB38
ENSG00000163739	327.317	-10.4843	2.73529	-3.83298	0.000126598	0.00405489	4	73869392	73871308	+	protein_coding	CXCL1
ENSG00000170381	349.807	-10.4702	2.73738	-3.82488	0.000130834	0.00415616	7	83363237	83649139	-	protein_coding	SEMA3E
ENSG00000154175	316.439	-10.4343	2.967	-3.51679	0.000436805	0.0113561	3	100749155	100993515	-	protein_coding	ABI3BP
ENSG00000137440	314.836	-10.43	2.65588	-3.92712	8.59679e-05	0.00294417	4	15935576	15938740	-	protein_coding	FGFBP1
ENSG00000101493	312.03	-10.4188	2.54596	-4.0923	4.27123e-05	0.00163551	18	76357681	76495242	-	protein_coding	ZNF516
ENSG00000184983	311.6	-10.4122	2.97245	-3.50289	0.000460231	0.0118046	22	42085525	42090884	-	protein_coding	NDUFA6
ENSG00000019186	303.448	-10.3746	3.21813	-3.22381	0.00126496	0.026771	20	54153445	54173986	-	protein_coding	CYP24A1
ENSG00000078399	302.18	-10.3714	2.66232	-3.89562	9.79465e-05	0.00327623	7	27162437	27175180	-	protein_coding	HOXA9
ENSG00000038427	301.981	-10.3683	3.35673	-3.08881	0.00200959	0.0386448	5	83471617	83582303	+	protein_coding	VCAN
ENSG00000144583	285.183	-10.2848	2.78372	-3.69464	0.000220202	0.00647401	2	216257864	216372483	-	protein_coding	MARCHF4
ENSG00000134138	279.694	-10.2565	2.3641	-4.33843	1.43504e-05	0.00064548	15	36889203	37101299	-	protein_coding	MEIS2
ENSG00000197249	160.277	-10.2443	3.05994	-3.34789	0.000814306	0.0187863	14	94376746	94390693	-	protein_coding	SERPINA1
ENSG00000120708	4316.68	-10.1991	1.93563	-5.26914	1.37065e-07	1.67516e-05	5	136028987	136063818	+	protein_coding	TGFBI
ENSG00000151376	268.691	-10.1988	2.62721	-3.88198	0.000103609	0.00342215	11	86441107	86672636	-	protein_coding	ME3
ENSG00000165943	267.549	-10.1955	2.43806	-4.18182	2.8919e-05	0.00116797	14	93182198	93184923	-	protein_coding	MOAP1
ENSG00000132429	262.554	-10.1661	2.35554	-4.3158	1.59025e-05	0.000703275	6	105157899	105180014	-	protein_coding	POPDC3
ENSG00000105974	4132.09	-10.1516	1.7932	-5.66114	1.50366e-08	2.79292e-06	7	116524993	116561179	+	protein_coding	CAV1
ENSG00000187243	257.351	-10.1352	3.25479	-3.11393	0.00184616	0.0362076	X	52061826	52069219	-	protein_coding	MAGED4B
ENSG00000196562	2204.4	-10.1289	2.89791	-3.49525	0.000473619	0.0120102	20	47656196	47786616	-	protein_coding	SULF2
ENSG00000163347	1338.01	-10.122	2.50418	-4.04204	5.2988e-05	0.00195006	3	190305706	190322446	-	protein_coding	CLDN1
ENSG00000288825	253.96	-10.1197	3.29475	-3.07147	0.00213011	0.0403723	1	149842217	149842750	-	protein_coding	H2AC18
ENSG00000073792	2235.33	-10.0897	1.46545	-6.88506	5.77641e-12	5.36459e-09	3	185643129	185825042	-	protein_coding	IGF2BP2
ENSG00000106366	3941.3	-10.0565	2.26702	-4.43599	9.16517e-06	0.000433233	7	101127103	101139247	+	protein_coding	SERPINE1
ENSG00000108511	240.863	-10.0418	2.46236	-4.07814	4.53972e-05	0.00172706	17	48595750	48604992	-	protein_coding	HOXB6
ENSG00000170961	238.069	-10.0259	2.90442	-3.45193	0.000556584	0.0136887	8	121612115	121641440	-	protein_coding	HAS2
ENSG00000136542	3492.95	-10.0069	3.1177	-3.20972	0.00132866	0.0277106	2	157257704	157318491	+	protein_coding	GALNT5
ENSG00000196878	19605.8	-9.99961	1.56845	-6.37548	1.82388e-10	7.02326e-08	1	209614869	209652425	-	protein_coding	LAMB3
ENSG00000120093	231.139	-9.98455	2.50476	-3.98623	6.71312e-05	0.00238172	17	48548869	48604912	-	protein_coding	HOXB3
ENSG00000163734	226.443	-9.95521	2.76437	-3.60125	0.000316688	0.00871058	4	74036588	74038807	-	protein_coding	CXCL3
ENSG00000150938	4168.59	-9.93507	1.50831	-6.58687	4.49183e-11	2.29175e-08	2	36355777	36551135	+	protein_coding	CRIM1
ENSG00000198542	222.813	-9.92751	3.0162	-3.2914	0.000996899	0.0220435	13	101452592	101720856	+	protein_coding	ITGBL1
ENSG00000214711	215.807	-9.88662	3.14773	-3.14087	0.00168445	0.0334938	2	31173055	31233858	-	protein_coding	CAPN14
ENSG00000154529	212.995	-9.86617	2.34637	-4.20487	2.6123e-05	0.00107684	9	41890313	42129510	-	protein_coding	CNTNAP3B
ENSG00000175879	208.456	-9.83669	3.09562	-3.17761	0.00148494	0.0304138	2	176129693	176132695	+	protein_coding	HOXD8
ENSG00000163577	202.525	-9.78498	2.57598	-3.79855	0.000145548	0.00453236	3	170888417	170908644	-	protein_coding	EIF5A2
ENSG00000131015	200.028	-9.77799	2.66389	-3.67057	0.000242008	0.00695735	6	149942013	149949235	+	protein_coding	ULBP2
ENSG00000136231	727.124	-9.76951	2.02323	-4.82866	1.37456e-06	9.81971e-05	7	23310208	23470491	-	protein_coding	IGF2BP3
ENSG00000164400	196.561	-9.74747	3.06213	-3.18323	0.00145643	0.0300039	5	132073788	132076170	+	protein_coding	CSF2
ENSG00000119865	193.789	-9.7266	3.12805	-3.10948	0.00187416	0.0366167	2	68284170	68320051	-	protein_coding	CNRIP1
ENSG00000181690	192.858	-9.72382	2.89871	-3.35454	0.000794977	0.0184847	8	56160908	56211324	-	protein_coding	PLAG1
ENSG00000144935	191.916	-9.71497	2.50951	-3.87126	0.000108272	0.00353913	3	142724033	142807888	+	protein_coding	TRPC1
ENSG00000065618	8283.34	-9.70883	2.64728	-3.66748	0.000244957	0.00701883	10	104031285	104085880	-	protein_coding	COL17A1
ENSG00000175592	5370.89	-9.6849	1.59633	-6.06698	1.30335e-09	3.34286e-07	11	65892048	65900573	-	protein_coding	FOSL1
ENSG00000081041	186.005	-9.6734	2.49511	-3.87694	0.000105778	0.00347198	4	74097039	74099196	-	protein_coding	CXCL2
ENSG00000180739	185.054	-9.66564	2.47547	-3.90457	9.43911e-05	0.00319111	19	10512741	10517931	-	protein_coding	S1PR5
ENSG00000166106	185.032	-9.65872	2.74624	-3.51707	0.000436338	0.0113561	11	130448644	130476645	+	protein_coding	ADAMTS15
ENSG00000188910	1113.8	-9.64002	2.2602	-4.26512	1.99794e-05	0.000863532	1	34781213	34786369	+	protein_coding	GJB3
ENSG00000070731	774.4	-9.62823	3.11185	-3.09406	0.00197441	0.0381075	17	76565376	76586956	-	protein_coding	ST6GALNAC2
ENSG00000176678	179.539	-9.61856	2.66314	-3.61173	0.000304158	0.00842465	16	86576367	86583478	+	protein_coding	FOXL1
ENSG00000182195	1621.69	-9.6065	1.80549	-5.32073	1.03352e-07	1.34853e-05	X	141111604	141177129	-	protein_coding	LDOC1
ENSG00000172548	176.052	-9.59345	2.77961	-3.45137	0.000557749	0.0136948	5	157460212	157474722	+	protein_coding	NIPAL4
ENSG00000115363	173.476	-9.57042	2.40203	-3.9843	6.76781e-05	0.00239574	2	75469301	75569722	-	protein_coding	EVA1A
ENSG00000173530	933.098	-9.56185	2.59107	-3.69031	0.000223979	0.00652431	8	23135587	23164027	-	protein_coding	TNFRSF10D
ENSG00000100979	740.468	-9.5471	2.47234	-3.86156	0.000112667	0.00365766	20	45898620	45912155	-	protein_coding	PLTP
ENSG00000112812	167.389	-9.52194	2.49338	-3.81888	0.000134057	0.00423299	6	27247700	27256624	+	protein_coding	PRSS16
ENSG00000258643	167.17	-9.51419	2.48564	-3.82766	0.000129365	0.00411777	14	23306832	23326175	+	protein_coding	BCL2L2-PABPN1
ENSG00000188643	5917.02	-9.48254	1.2946	-7.32469	2.39443e-13	4.72542e-10	1	153606885	153613145	-	protein_coding	S100A16
ENSG00000175315	162.914	-9.47943	3.02407	-3.13466	0.00172054	0.0340399	11	66012007	66013505	+	protein_coding	CST6
ENSG00000156463	552.858	-9.47492	1.91475	-4.94839	7.48303e-07	5.99706e-05	5	145936577	146081791	+	protein_coding	SH3RF2
ENSG00000182585	531.475	-9.43324	2.46051	-3.83385	0.000126152	0.00405489	4	74308469	74316789	+	protein_coding	EPGN
ENSG00000114200	156.369	-9.41747	2.96811	-3.17288	0.00150934	0.030629	3	165772903	165837462	-	protein_coding	BCHE
ENSG00000121207	153.955	-9.40092	3.08556	-3.04675	0.00231332	0.0432089	4	154626944	154753120	+	protein_coding	LRAT
ENSG00000146021	153.878	-9.39819	2.64597	-3.55188	0.000382489	0.0102178	5	137617499	137736089	-	protein_coding	KLHL3
ENSG00000104332	151.283	-9.37178	3.04699	-3.07575	0.00209975	0.0400373	8	41261961	41309473	-	protein_coding	SFRP1
ENSG00000128510	557.946	-9.32607	2.11037	-4.41917	9.90826e-06	0.00046557	7	130293133	130324180	+	protein_coding	CPA4
ENSG00000218336	146.003	-9.32305	3.08372	-3.02331	0.00250026	0.0455296	4	182143986	182803024	+	protein_coding	TENM3
ENSG00000172123	145.83	-9.31982	2.73029	-3.41349	0.000641357	0.0153887	17	35409464	35433475	-	protein_coding	SLFN12
ENSG00000183876	141.038	-9.26868	2.37822	-3.89732	9.72643e-05	0.00326709	5	150296342	150339307	-	protein_coding	ARSI
ENSG00000186469	140.281	-9.26101	2.95267	-3.13649	0.00170984	0.0338706	14	51826194	51979342	+	protein_coding	GNG2
ENSG00000164949	139.716	-9.2539	2.43695	-3.79733	0.000146265	0.00454572	8	94249252	94262350	-	protein_coding	GEM
ENSG00000214425	139.095	-9.24994	2.47751	-3.73356	0.000188793	0.0056452	17	45508108	45550335	-	transcribed_unprocessed_pseudogene	LRRC37A4P
ENSG00000142173	5657.08	-9.24467	2.59331	-3.56482	0.000364104	0.00980967	21	46098111	46132848	+	protein_coding	COL6A2
ENSG00000275832	753.416	-9.23748	2.20899	-4.18176	2.89256e-05	0.00116797	17	38419279	38512385	+	protein_coding	ARHGAP23
ENSG00000087495	137.791	-9.23502	2.88588	-3.20007	0.00137392	0.0285039	20	59577508	59847711	+	protein_coding	PHACTR3
ENSG00000119514	136.835	-9.23145	2.52304	-3.65886	0.000253342	0.00721978	9	98807669	98850081	+	protein_coding	GALNT12
ENSG00000125510	136.49	-9.21908	2.75964	-3.34068	0.000835744	0.0192063	20	64080081	64100643	+	protein_coding	OPRL1
ENSG00000172927	546.858	-9.20944	2.00448	-4.59444	4.33916e-06	0.000244393	11	69294150	69341682	+	protein_coding	MYEOV
ENSG00000099256	132.925	-9.18502	2.43791	-3.76758	0.000164837	0.00503915	10	24848613	24952606	-	protein_coding	PRTFDC1
ENSG00000182985	730.447	-9.12291	2.71741	-3.35721	0.000787325	0.0183338	11	115169217	115504957	-	protein_coding	CADM1
ENSG00000205534	126.972	-9.12085	2.61562	-3.48707	0.000488343	0.012238	16	29527567	29594966	-	transcribed_unprocessed_pseudogene	SMG1P2
ENSG00000124875	123.402	-9.07445	2.89591	-3.13354	0.00172711	0.0341271	4	73836639	73849064	+	protein_coding	CXCL6
ENSG00000178662	122.925	-9.06427	2.93121	-3.09233	0.00198589	0.0382824	2	165469646	165689407	+	protein_coding	CSRNP3
ENSG00000164362	5391.33	-9.05212	2.39861	-3.77391	0.000160712	0.0049654	5	1253146	1295068	-	protein_coding	TERT
ENSG00000243509	120.944	-9.04413	2.45396	-3.68553	0.000228227	0.00662362	20	63696651	63698684	+	protein_coding	TNFRSF6B
ENSG00000147065	8450.9	-9.02617	1.20701	-7.47815	7.53779e-14	1.98344e-10	X	65588376	65741931	+	protein_coding	MSN
ENSG00000240038	118.053	-9.01854	2.93678	-3.07089	0.00213419	0.0404013	1	103553814	103579534	+	protein_coding	AMY2B
ENSG00000144824	1953.17	-9.01438	1.46104	-6.16983	6.83651e-10	1.96245e-07	3	111732496	111976517	+	protein_coding	PHLDB2
ENSG00000260537	110.951	-8.92265	2.36538	-3.77218	0.000161831	0.0049902	16	70299193	70372582	+	protein_coding	NA
ENSG00000147180	109.748	-8.91055	2.37006	-3.75963	0.000170168	0.00514676	X	85243990	85273362	+	protein_coding	ZNF711
ENSG00000185567	11019.5	-8.8798	1.30463	-6.80635	1.00106e-11	7.90238e-09	14	104937243	104978374	-	protein_coding	AHNAK2
ENSG00000100985	105.169	-8.85287	2.91389	-3.03816	0.00238029	0.044108	20	46008907	46016561	+	protein_coding	MMP9
ENSG00000120075	105.079	-8.84373	2.49088	-3.55044	0.000384586	0.0102565	17	48591256	48593779	-	protein_coding	HOXB5
ENSG00000135338	104.11	-8.83944	2.71252	-3.25876	0.001119	0.024135	6	79484990	79537458	-	protein_coding	LCA5
ENSG00000160886	1055.11	-8.82932	2.3434	-3.76773	0.000164737	0.00503915	8	142700110	142705127	+	protein_coding	LY6K
ENSG00000281406	102.671	-8.8152	2.43723	-3.61689	0.000298159	0.00828756	1	205434884	205457091	-	protein_coding	BLACAT1
ENSG00000148175	1585.97	-8.8124	1.97608	-4.45954	8.21375e-06	0.000397787	9	121338986	121370304	-	protein_coding	STOM
ENSG00000184227	100.422	-8.77527	2.50603	-3.50167	0.000462351	0.0118116	14	73537142	73543796	+	protein_coding	ACOT1
ENSG00000135905	893.667	-8.731	1.96951	-4.43307	9.28988e-06	0.000437817	2	224765089	225042468	-	protein_coding	DOCK10
ENSG00000148516	407.483	-8.71992	2.0341	-4.28686	1.81213e-05	0.000792517	10	31318494	31529814	+	protein_coding	ZEB1
ENSG00000205763	95.997	-8.71751	2.67952	-3.25339	0.00114037	0.0245288	7	32916814	32943038	-	transcribed_unprocessed_pseudogene	RP9P
ENSG00000116711	95.4493	-8.70615	2.86779	-3.03584	0.00239865	0.0443242	1	186828948	186988981	+	protein_coding	PLA2G4A
ENSG00000256029	93.6754	-8.68737	2.49318	-3.48445	0.000493146	0.0123388	1	159834473	159873053	-	protein_coding	NA
ENSG00000123096	93.4158	-8.67064	2.84618	-3.04641	0.0023159	0.0432089	12	26121990	26299290	+	protein_coding	SSPN
ENSG00000123689	3879.69	-8.66131	1.85564	-4.66755	3.04814e-06	0.00018368	1	209675411	209676390	+	protein_coding	G0S2
ENSG00000024422	2832.94	-8.64014	1.8994	-4.54887	5.39338e-06	0.000290322	19	47713421	47743134	+	protein_coding	EHD2
ENSG00000155974	91.9882	-8.63767	2.57732	-3.35142	0.000803977	0.0185845	12	66347430	67069162	-	protein_coding	GRIP1
ENSG00000167779	1083.67	-8.63038	1.54599	-5.58243	2.37182e-08	3.91178e-06	12	53097435	53102345	+	protein_coding	IGFBP6
ENSG00000166503	1743.59	-8.62716	1.08618	-7.94265	1.97909e-15	1.04153e-11	15	83112737	83207875	-	protein_coding	HDGFL3
ENSG00000026751	88.6455	-8.61124	2.71063	-3.17684	0.00148887	0.0304486	1	160739056	160754821	+	protein_coding	SLAMF7
ENSG00000153823	89.4428	-8.60711	2.57441	-3.34333	0.000827786	0.0190511	2	228850525	229271287	-	protein_coding	PID1
ENSG00000158089	401.978	-8.59294	2.09998	-4.09191	4.27836e-05	0.00163551	2	30910466	31155202	-	protein_coding	GALNT14
ENSG00000105971	2439.12	-8.59183	1.55203	-5.53588	3.09676e-08	4.93855e-06	7	116287379	116508541	+	protein_coding	CAV2
ENSG00000105991	86.8667	-8.57726	2.61216	-3.28358	0.00102497	0.0225378	7	27092992	27096000	-	protein_coding	HOXA1
ENSG00000174564	1935.63	-8.56736	2.62129	-3.26838	0.00108166	0.0235223	3	136946229	137011085	+	protein_coding	IL20RB
ENSG00000170442	86.4937	-8.55998	2.66431	-3.21284	0.00131431	0.0275204	12	52249299	52309163	+	protein_coding	KRT86
ENSG00000205413	882.754	-8.47217	2.21036	-3.83294	0.000126619	0.00405489	7	93099512	93118023	-	protein_coding	SAMD9
ENSG00000196754	4213.39	-8.471	2.18152	-3.88307	0.000103144	0.00341896	1	153561107	153567890	-	protein_coding	S100A2
ENSG00000114405	80.0265	-8.46103	2.55958	-3.30563	0.00094762	0.0211613	3	62319014	62336213	+	protein_coding	CEP15
ENSG00000127920	80.3064	-8.4507	2.78026	-3.03954	0.00236939	0.0439576	7	93921734	93928610	+	protein_coding	GNG11
ENSG00000156510	77.865	-8.406	2.4874	-3.37944	0.000726345	0.0170902	10	69220331	69267552	+	protein_coding	HKDC1
ENSG00000026508	5000.07	-8.40548	1.31761	-6.37936	1.77828e-10	7.01887e-08	11	35138881	35232402	+	protein_coding	CD44
ENSG00000132122	76.6625	-8.38526	2.41997	-3.46502	0.000530189	0.0131407	1	48295372	48472208	-	protein_coding	SPATA6
ENSG00000197467	796.597	-8.37387	2.78743	-3.00415	0.00266324	0.0479444	10	69801879	69964275	+	protein_coding	COL13A1
ENSG00000265190	2394.13	-8.35578	2.65311	-3.14942	0.00163593	0.0327351	10	47460161	47484158	-	protein_coding	ANXA8
ENSG00000256664	74.3447	-8.35306	2.76516	-3.02083	0.00252086	0.0458518	12	68841945	68842384	+	processed_pseudogene	NA
ENSG00000136244	117.275	-8.32542	2.53802	-3.28028	0.00103706	0.0227088	7	22725883	22732002	+	protein_coding	IL6
ENSG00000072041	187.035	-8.32412	2.62776	-3.16776	0.00153618	0.0311337	12	84859490	84913629	-	protein_coding	SLC6A15
ENSG00000105997	231.545	-8.32061	1.92295	-4.32701	1.51149e-05	0.000674108	7	27106183	27152583	-	protein_coding	HOXA3
ENSG00000256514	71.6654	-8.29787	2.41622	-3.43424	0.000594224	0.0144555	11	67351571	67373584	-	protein_coding	NA
ENSG00000144843	69.9396	-8.26158	2.40722	-3.43199	0.000599159	0.0145531	3	119579267	119589945	+	protein_coding	ADPRH
ENSG00000115380	1227.64	-8.2531	2.23607	-3.69089	0.00022347	0.00652152	2	55865966	55924139	-	protein_coding	EFEMP1
ENSG00000167244	2410.54	-8.22711	2.47368	-3.32586	0.000881462	0.0198807	11	2129111	2158391	-	protein_coding	IGF2
ENSG00000204516	68.0066	-8.21182	2.58642	-3.17498	0.00149849	0.0305578	6	31494880	31511124	+	protein_coding	MICB
ENSG00000150782	729.802	-8.18925	1.96191	-4.17413	2.9913e-05	0.00119864	11	112143252	112164096	-	protein_coding	IL18
ENSG00000206075	4502.1	-8.14951	2.36613	-3.44424	0.000572677	0.013996	18	63476957	63505085	+	protein_coding	SERPINB5
ENSG00000074047	510.099	-8.14862	2.6373	-3.08976	0.00200318	0.0385686	2	120735622	120992653	+	protein_coding	GLI2
ENSG00000131981	1796.02	-8.14418	1.6966	-4.80029	1.58439e-06	0.000109712	14	55124109	55145423	+	protein_coding	LGALS3
ENSG00000261794	64.726	-8.1414	2.46715	-3.29993	0.000967104	0.0215051	15	30604027	30617752	+	protein_coding	GOLGA8H
ENSG00000139508	63.8653	-8.13013	2.61522	-3.10878	0.00187861	0.0366167	13	28700063	28718970	-	protein_coding	SLC46A3
ENSG00000179299	64.1256	-8.12327	2.64261	-3.07395	0.00211245	0.040134	4	40749924	40811184	+	protein_coding	NSUN7
ENSG00000125378	62.7232	-8.10423	2.40072	-3.37576	0.000736134	0.0172948	14	53949735	53958761	-	protein_coding	BMP4
ENSG00000036672	61.7279	-8.07308	2.53632	-3.18299	0.00145762	0.0300039	11	119355214	119381711	-	protein_coding	USP2
ENSG00000163735	60.9068	-8.06147	2.45633	-3.28192	0.00103103	0.0226082	4	73995641	73998677	-	protein_coding	CXCL5
ENSG00000139278	393.441	-8.05671	1.99151	-4.04552	5.22063e-05	0.00193029	12	75480752	75503863	+	protein_coding	GLIPR1
ENSG00000184995	58.6769	-8.01629	2.67556	-2.99612	0.00273439	0.0489462	9	21480838	21482313	-	protein_coding	IFNE
ENSG00000188015	59.2047	-8.01395	2.41855	-3.31354	0.000921224	0.02066	1	153547328	153549258	-	protein_coding	S100A3
ENSG00000167644	2325.65	-7.99265	1.60807	-4.97032	6.68416e-07	5.58357e-05	19	38304163	38305006	+	protein_coding	C19orf33
ENSG00000213753	58.2061	-7.99084	2.62867	-3.03989	0.00236668	0.0439576	19	58598966	58599435	+	transcribed_processed_pseudogene	CENPBD2P
ENSG00000118523	615.556	-7.96531	1.65275	-4.81942	1.43973e-06	0.00010193	6	131948175	131951372	-	protein_coding	CCN2
ENSG00000182568	132.273	-7.96157	2.58324	-3.082	0.00205612	0.0393957	3	18345376	18445621	-	protein_coding	SATB1
ENSG00000101188	56.9332	-7.9516	2.65883	-2.99064	0.0027839	0.0496074	20	62708835	62762771	+	protein_coding	NTSR1
ENSG00000158806	55.7642	-7.94104	2.58103	-3.0767	0.00209307	0.0399582	8	22024124	22036897	+	protein_coding	NPM2
ENSG00000135272	481.659	-7.9238	1.42282	-5.56907	2.56109e-08	4.1685e-06	7	114922093	115019917	+	protein_coding	MDFIC
ENSG00000132170	2078.93	-7.90791	1.7337	-4.56129	5.08394e-06	0.000277735	3	12287367	12434356	+	protein_coding	PPARG
ENSG00000136158	287.939	-7.8585	1.84358	-4.26262	2.02045e-05	0.000869178	13	80335975	80341126	-	protein_coding	SPRY2
ENSG00000196139	320.382	-7.79815	1.83412	-4.25171	2.12146e-05	0.000905231	10	5035353	5107686	+	protein_coding	AKR1C3
ENSG00000167600	262.631	-7.77394	1.8851	-4.12389	3.72534e-05	0.00145224	19	41193209	41207539	+	protein_coding	CYP2S1
ENSG00000166681	1158.77	-7.77316	1.35791	-5.72435	1.03831e-08	1.95535e-06	X	103376394	103378164	+	protein_coding	BEX3
ENSG00000178826	183.756	-7.75947	2.30786	-3.36219	0.000773266	0.018033	7	143279956	143288048	+	protein_coding	TMEM139
ENSG00000155254	1311.34	-7.74072	1.33222	-5.81039	6.23266e-09	1.24559e-06	10	97713172	97718150	+	protein_coding	MARVELD1
ENSG00000085662	1397.51	-7.70078	1.95579	-3.93743	8.23585e-05	0.00282669	7	134442355	134459284	-	protein_coding	AKR1B1
ENSG00000134762	1613.46	-7.69454	1.98272	-3.8808	0.000104114	0.00342448	18	30989364	31042815	-	protein_coding	DSC3
ENSG00000166897	838.202	-7.69209	1.44041	-5.34022	9.2836e-08	1.23168e-05	22	37367959	37427479	-	protein_coding	ELFN2
ENSG00000196639	407.171	-7.67992	1.49484	-5.13761	2.78256e-07	2.79815e-05	3	11137092	11263557	+	protein_coding	HRH1
ENSG00000145730	1220.3	-7.6213	1.77846	-4.28533	1.82469e-05	0.000795808	5	102753980	103029730	+	protein_coding	PAM
ENSG00000239704	44.1617	-7.60697	2.53736	-2.99799	0.00271769	0.0487025	17	15436014	15475728	-	protein_coding	CDRT4
ENSG00000120149	44.1321	-7.60293	2.51201	-3.02664	0.00247291	0.0451356	5	174724581	174730896	+	protein_coding	MSX2
ENSG00000188158	357.089	-7.59467	2.09872	-3.61872	0.000296063	0.00825837	X	17375199	17735994	+	protein_coding	NHS
ENSG00000166793	43.441	-7.57678	2.46381	-3.07522	0.00210345	0.0400595	11	57645086	57649944	-	protein_coding	YPEL4
ENSG00000180801	407	-7.56696	1.8145	-4.17026	3.04246e-05	0.00121299	4	113900283	113979727	-	protein_coding	ARSJ
ENSG00000183696	5510.55	-7.56292	1.87712	-4.029	5.60139e-05	0.0020471	7	48088627	48108736	+	protein_coding	UPP1
ENSG00000142910	2999.29	-7.54685	2.03037	-3.71698	0.000201622	0.00600606	1	31576484	31587686	+	protein_coding	TINAGL1
ENSG00000184867	502.513	-7.54365	2.41191	-3.12766	0.00176202	0.0346005	X	101655280	101659850	-	protein_coding	ARMCX2
ENSG00000116701	553.119	-7.53773	2.30955	-3.26372	0.0010996	0.0238797	1	183554460	183590905	-	protein_coding	NCF2
ENSG00000087494	317.419	-7.51568	1.89704	-3.96179	7.43899e-05	0.00258125	12	27958083	27972733	-	protein_coding	PTHLH
ENSG00000080031	200.073	-7.49973	2.19813	-3.41187	0.00064519	0.0154337	19	55181246	55209506	-	protein_coding	PTPRH
ENSG00000131746	4164.25	-7.48142	2.2435	-3.33471	0.000853886	0.0194253	17	40475827	40501623	-	protein_coding	TNS4
ENSG00000145147	561.048	-7.46607	2.36584	-3.15578	0.00160067	0.0323164	4	20251904	20620561	+	protein_coding	SLIT2
ENSG00000156535	1826.15	-7.45224	1.4686	-5.07437	3.88774e-07	3.63194e-05	6	73695784	73828316	+	protein_coding	CD109
ENSG00000183023	69.9669	-7.42097	1.88339	-3.94022	8.14061e-05	0.00280009	2	40097269	40611053	-	protein_coding	SLC8A1
ENSG00000172164	178.23	-7.41889	2.46687	-3.00741	0.00263486	0.047512	8	120535744	120813273	-	protein_coding	SNTB1
ENSG00000100504	4789.69	-7.40811	1.08985	-6.79737	1.06544e-11	8.01009e-09	14	50857890	50944483	-	protein_coding	PYGL
ENSG00000181333	420.14	-7.40465	2.25117	-3.28924	0.00100459	0.0221515	11	94021353	94114208	+	protein_coding	HEPHL1
ENSG00000101311	2069.35	-7.39414	1.49257	-4.95397	7.27135e-07	5.88718e-05	20	6074844	6123214	-	protein_coding	FERMT1
ENSG00000240891	1113.51	-7.39273	2.07226	-3.56748	0.000360431	0.0097607	3	111674675	111846447	+	protein_coding	PLCXD2
ENSG00000164236	619.582	-7.38807	1.58553	-4.65968	3.16706e-06	0.000187976	5	10564069	10657816	+	protein_coding	ANKRD33B
ENSG00000165996	190.705	-7.38039	1.53609	-4.80467	1.55011e-06	0.000108288	10	17589031	17617374	-	protein_coding	HACD1
ENSG00000182534	3580.48	-7.35492	1.08808	-6.75956	1.38413e-11	9.933e-09	17	76672550	76711004	-	protein_coding	MXRA7
ENSG00000184497	438.301	-7.35401	1.80826	-4.0669	4.76422e-05	0.00179946	13	113759225	113816995	+	protein_coding	TMEM255B
ENSG00000104368	2869.53	-7.33687	2.12845	-3.44705	0.000566736	0.0138723	8	42174717	42207709	-	protein_coding	PLAT
ENSG00000164237	794.323	-7.32577	1.49928	-4.88619	1.02807e-06	7.76614e-05	5	10275874	10307902	-	protein_coding	CMBL
ENSG00000169302	112.974	-7.3091	1.94225	-3.76322	0.000167741	0.0050831	5	147234962	147387855	+	protein_coding	STK32A
ENSG00000176014	3592.34	-7.29683	1.45086	-5.02932	4.92231e-07	4.41554e-05	18	12307668	12344320	+	protein_coding	TUBB6
ENSG00000143320	1870.42	-7.25101	1.78952	-4.05193	5.07964e-05	0.00190041	1	156699605	156705816	-	protein_coding	CRABP2
ENSG00000147689	2447.44	-7.16327	2.09814	-3.41411	0.000639903	0.0153772	8	123178959	123210079	+	protein_coding	FAM83A
ENSG00000128342	2459.19	-7.16316	1.72914	-4.14261	3.43371e-05	0.00134854	22	30240452	30246759	-	protein_coding	LIF
ENSG00000154330	572.582	-7.16305	2.25307	-3.17924	0.00147659	0.0303548	9	68328307	68531061	+	protein_coding	PGM5
ENSG00000054598	347.687	-7.13565	2.13944	-3.33529	0.000852098	0.0194126	6	1609914	1613897	+	protein_coding	FOXC1
ENSG00000164687	1317.27	-7.13282	1.36854	-5.21201	1.86809e-07	2.077e-05	8	81280535	81284777	+	protein_coding	FABP5
ENSG00000128340	1080.44	-7.08713	1.7637	-4.01834	5.86107e-05	0.00212723	22	37225269	37259594	-	protein_coding	RAC2
ENSG00000173320	55.7509	-7.06773	2.24859	-3.14318	0.00167122	0.0333146	4	183797691	184023526	+	protein_coding	STOX2
ENSG00000019549	500.3	-7.05495	2.01788	-3.49621	0.000471911	0.0119976	8	48917597	48921740	-	protein_coding	SNAI2
ENSG00000174791	590.809	-7.05405	1.37035	-5.14764	2.6379e-07	2.72204e-05	11	66330240	66336840	-	protein_coding	RIN1
ENSG00000158825	949.191	-7.03328	1.36864	-5.13889	2.76362e-07	2.79815e-05	1	20589085	20618903	+	protein_coding	CDA
ENSG00000161249	1484.33	-7.03005	1.39914	-5.02456	5.0459e-07	4.47554e-05	19	35497219	35513658	-	protein_coding	DMKN
ENSG00000156299	294.481	-7.02488	1.86522	-3.76626	0.000165714	0.00504674	21	31118415	31559977	-	protein_coding	TIAM1
ENSG00000129680	657.59	-6.97452	1.82585	-3.81988	0.000133518	0.00422441	X	136213219	136256482	-	protein_coding	MAP7D3
ENSG00000165029	619.056	-6.96707	1.82759	-3.81217	0.000137753	0.00430662	9	104781005	104928155	-	protein_coding	ABCA1
ENSG00000138685	397.536	-6.89773	1.51263	-4.56008	5.11347e-06	0.000278384	4	122826681	122898236	+	protein_coding	FGF2
ENSG00000095002	1123.92	-6.88693	1.34045	-5.13779	2.77992e-07	2.79815e-05	2	47403066	47663146	+	protein_coding	MSH2
ENSG00000147883	546.762	-6.86392	1.52175	-4.51053	6.46655e-06	0.00033364	9	22002902	22009305	-	protein_coding	CDKN2B
ENSG00000185215	1953.44	-6.82843	1.22101	-5.59243	2.23916e-08	3.80128e-06	14	103121475	103137439	+	protein_coding	TNFAIP2
ENSG00000152784	109.679	-6.81191	1.87345	-3.63602	0.000276884	0.00782013	4	80183878	80204329	+	protein_coding	PRDM8
ENSG00000072195	906.139	-6.80729	1.5601	-4.36336	1.28079e-05	0.000582742	2	219434842	219493629	+	protein_coding	SPEG
ENSG00000143369	1794.23	-6.7878	2.03832	-3.3301	0.000868161	0.0196883	1	150508061	150513789	+	protein_coding	ECM1
ENSG00000139289	8005.05	-6.76952	1.43676	-4.71165	2.45723e-06	0.000153947	12	76025446	76031776	-	protein_coding	PHLDA1
ENSG00000123609	114.488	-6.76904	1.86332	-3.63278	0.000280386	0.00789079	2	151270469	151289894	-	protein_coding	NMI
ENSG00000162520	118.171	-6.75787	1.92202	-3.51603	0.000438046	0.0113561	1	32679905	32703596	-	protein_coding	SYNC
ENSG00000089327	1662.9	-6.72627	1.22672	-5.48312	4.179e-08	6.40564e-06	19	35154729	35169881	+	protein_coding	FXYD5
ENSG00000100097	7833.25	-6.70559	1.08447	-6.18326	6.27898e-10	1.83579e-07	22	37675635	37679802	+	protein_coding	LGALS1
ENSG00000091986	1853.57	-6.68507	1.28769	-5.19153	2.08569e-07	2.22493e-05	3	112596796	112649530	-	protein_coding	CCDC80
ENSG00000183722	258.526	-6.66822	1.35138	-4.93436	8.0413e-07	6.31622e-05	13	39209115	39603528	-	protein_coding	LHFPL6
ENSG00000165512	250.783	-6.66785	1.48877	-4.47877	7.50753e-06	0.000373908	10	45000922	45005326	+	protein_coding	ZNF22
ENSG00000216490	371.226	-6.64196	1.37918	-4.81587	1.46557e-06	0.000103296	19	18173161	18178117	+	protein_coding	IFI30
ENSG00000100033	457.27	-6.62851	2.01362	-3.29183	0.000995365	0.0220435	22	18912776	18936553	-	protein_coding	PRODH
ENSG00000112773	242.061	-6.59999	1.61037	-4.09844	4.15946e-05	0.0015978	6	81491438	81752774	-	protein_coding	TENT5A
ENSG00000139117	274.736	-6.59291	1.39685	-4.71985	2.3602e-06	0.000149051	12	38646821	38907430	-	protein_coding	CPNE8
ENSG00000166888	1830.08	-6.59144	1.35862	-4.85156	1.22497e-06	9.03727e-05	12	57095407	57132139	-	protein_coding	STAT6
ENSG00000139629	1093.16	-6.59081	1.88364	-3.49897	0.000467058	0.0119126	12	51351246	51392867	-	protein_coding	GALNT6
ENSG00000205542	20051.4	-6.58236	1.6849	-3.90669	9.35708e-05	0.00317698	X	12975109	12977227	+	protein_coding	TMSB4X
ENSG00000178695	473.283	-6.57532	1.6974	-3.87375	0.000107173	0.00351046	13	76880174	76886405	-	protein_coding	KCTD12
ENSG00000018510	955.269	-6.54792	1.27105	-5.1516	2.58279e-07	2.6827e-05	2	177392745	177567024	+	protein_coding	AGPS
ENSG00000183778	175.331	-6.53202	1.90545	-3.42806	0.000607907	0.0147203	21	39556441	39673137	+	protein_coding	B3GALT5
ENSG00000076706	1058.73	-6.53093	1.54917	-4.21577	2.48926e-05	0.00103151	11	119308528	119321521	-	protein_coding	MCAM
ENSG00000182022	566.514	-6.52822	1.63581	-3.99082	6.58446e-05	0.00234891	10	124007667	124093598	-	protein_coding	CHST15
ENSG00000109861	2424.14	-6.51625	1.29554	-5.02977	4.91065e-07	4.41554e-05	11	88265068	88359684	-	protein_coding	CTSC
ENSG00000107738	945.938	-6.51168	1.48188	-4.39421	1.11176e-05	0.000515547	10	71747555	71773520	-	protein_coding	VSIR
ENSG00000164932	274.704	-6.47966	2.16593	-2.99164	0.00277488	0.0495026	8	103371537	103382989	+	protein_coding	CTHRC1
ENSG00000029153	2321.13	-6.45446	1.41051	-4.57596	4.74033e-06	0.000262598	12	27332835	27425289	+	protein_coding	BMAL2
ENSG00000139211	1385.27	-6.43765	1.64338	-3.91732	8.95407e-05	0.00305328	12	47075706	47079959	-	protein_coding	AMIGO2
ENSG00000165138	477.783	-6.41901	1.81168	-3.54313	0.000395402	0.0105094	9	98731328	98796965	-	protein_coding	ANKS6
ENSG00000242265	2565.57	-6.41805	1.4362	-4.46878	7.86688e-06	0.000386923	7	94656324	94669695	+	protein_coding	PEG10
ENSG00000128591	8617.05	-6.37948	1.89228	-3.37132	0.000748084	0.0175234	7	128830405	128859274	+	protein_coding	FLNC
ENSG00000054277	313.776	-6.37064	1.97534	-3.22509	0.00125932	0.0267576	1	241590101	241677376	-	protein_coding	OPN3
ENSG00000134531	2429.17	-6.36496	1.84363	-3.4524	0.000555625	0.0136887	12	13196722	13219941	+	protein_coding	EMP1
ENSG00000105976	2382	-6.35938	1.27669	-4.98114	6.32112e-07	5.33678e-05	7	116672195	116798377	+	protein_coding	MET
ENSG00000184384	202.236	-6.3473	1.93736	-3.27627	0.0010519	0.02297	11	95976597	96343195	-	protein_coding	MAML2
ENSG00000105048	1017.1	-6.33993	1.75661	-3.60919	0.000307159	0.00849286	19	55132697	55149206	-	protein_coding	TNNT1
ENSG00000157827	1133.34	-6.33697	1.20193	-5.27233	1.34704e-07	1.67458e-05	2	152335173	152649826	+	protein_coding	FMNL2
ENSG00000166073	541.127	-6.33351	1.50208	-4.21649	2.48133e-05	0.00103093	15	39799007	39920936	-	protein_coding	GPR176
ENSG00000011028	1418.37	-6.33026	1.33302	-4.74882	2.04603e-06	0.000134594	17	62627669	62693597	+	protein_coding	MRC2
ENSG00000101017	286.707	-6.32085	1.53392	-4.12071	3.77712e-05	0.0014688	20	46118270	46129863	+	protein_coding	CD40
ENSG00000113657	949.138	-6.30868	2.0343	-3.10116	0.00192766	0.0373421	5	147390807	147510068	-	protein_coding	DPYSL3
ENSG00000188313	555.96	-6.30118	1.39486	-4.51745	6.259e-06	0.000326129	3	146515179	146544856	-	protein_coding	PLSCR1
ENSG00000156113	6426.72	-6.29865	2.09069	-3.01271	0.00258924	0.0468257	10	76869600	77638369	-	protein_coding	KCNMA1
ENSG00000154760	275.06	-6.27865	1.84121	-3.41006	0.000649488	0.0154896	17	35435095	35448837	-	protein_coding	SLFN13
ENSG00000134668	311.892	-6.26279	1.2913	-4.85001	1.23457e-06	9.06573e-05	1	31790421	31816022	-	protein_coding	SPOCD1
ENSG00000035862	4702.15	-6.2276	1.10901	-5.61547	1.96029e-08	3.47742e-06	17	78852976	78925387	-	protein_coding	TIMP2
ENSG00000197261	363.961	-6.21473	1.27502	-4.87422	1.09238e-06	8.21261e-05	6	49550665	49561907	+	protein_coding	C6orf141
ENSG00000138675	166.723	-6.21359	2.07156	-2.99947	0.00270446	0.0485205	4	80266638	80336680	+	protein_coding	FGF5
ENSG00000185499	432.09	-6.2092	1.75693	-3.53412	0.00040914	0.0108274	1	155185823	155192916	-	protein_coding	MUC1
ENSG00000021355	760.824	-6.18432	1.37411	-4.50059	6.77652e-06	0.000345122	6	2832331	2841959	-	protein_coding	SERPINB1
ENSG00000139973	143.19	-6.15516	1.8678	-3.2954	0.00098281	0.0218236	14	61811973	62112550	+	protein_coding	SYT16
ENSG00000166833	936.968	-6.12748	1.51207	-4.05238	5.06993e-05	0.00190041	11	19350723	20121601	+	protein_coding	NAV2
ENSG00000156587	709.867	-6.071	1.30143	-4.66488	3.08798e-06	0.000184671	11	57551655	57568284	-	protein_coding	UBE2L6
ENSG00000158246	161.616	-6.03272	1.63788	-3.68324	0.000230288	0.00667116	1	27005019	27012850	-	protein_coding	TENT5B
ENSG00000153246	240.246	-6.02804	1.5452	-3.90114	9.57388e-05	0.00322975	2	159932005	160062615	-	protein_coding	PLA2R1
ENSG00000104325	717.442	-6.00781	1.40874	-4.26468	2.00185e-05	0.000863532	8	90001404	90053633	+	protein_coding	DECR1
ENSG00000070882	1087.5	-5.92614	1.25986	-4.70381	2.55356e-06	0.00015935	7	24796539	24981634	-	protein_coding	OSBPL3
ENSG00000149948	1282.3	-5.92239	1.74945	-3.38528	0.000711047	0.0167552	12	65824459	65966291	+	protein_coding	HMGA2
ENSG00000049192	102.085	-5.90915	1.94777	-3.0338	0.00241494	0.0443854	5	65148737	65481920	-	protein_coding	ADAMTS6
ENSG00000189410	487.691	-5.902	1.57663	-3.74344	0.000181521	0.00545878	1	20719730	20732837	-	protein_coding	SH2D5
ENSG00000187134	285.344	-5.87879	1.4638	-4.01612	5.9165e-05	0.00213752	10	4963252	4983283	+	protein_coding	AKR1C1
ENSG00000103044	2792.47	-5.87875	1.24055	-4.73883	2.14957e-06	0.000140238	16	69105652	69118719	+	protein_coding	HAS3
ENSG00000057019	4400.86	-5.87823	1.11687	-5.26313	1.41621e-07	1.68114e-05	3	98795940	98901695	-	protein_coding	DCBLD2
ENSG00000145632	2437.96	-5.87461	1.47946	-3.97078	7.16363e-05	0.0025022	5	58453981	58460139	-	protein_coding	PLK2
ENSG00000135362	178.094	-5.86646	1.69846	-3.45398	0.000552373	0.0136477	11	36296287	36465204	+	protein_coding	PRR5L
ENSG00000178922	361.929	-5.84967	1.16376	-5.02653	4.99432e-07	4.45482e-05	1	43450988	43453989	-	protein_coding	HYI
ENSG00000121236	254.554	-5.81384	1.33883	-4.34249	1.40877e-05	0.000635478	11	5596108	5612958	+	protein_coding	TRIM6
ENSG00000143499	653.925	-5.80836	1.24968	-4.64787	3.35384e-06	0.000198316	1	214281101	214337131	+	protein_coding	SMYD2
ENSG00000090339	1530.34	-5.78271	1.50964	-3.83052	0.000127874	0.00407855	19	10271092	10286615	+	protein_coding	ICAM1
ENSG00000127955	596.376	-5.75377	1.49376	-3.85187	0.000117217	0.00379226	7	79768027	80226181	+	protein_coding	GNAI1
ENSG00000198910	197.535	-5.73915	1.45061	-3.95637	7.60966e-05	0.00262891	X	153861513	153886173	-	protein_coding	L1CAM
ENSG00000198478	255.473	-5.68515	1.70337	-3.33759	0.000845092	0.0193648	6	79631328	79703655	+	protein_coding	SH3BGRL2
ENSG00000141404	395.992	-5.67043	1.7412	-3.25662	0.00112747	0.0242845	18	11689263	11885685	+	protein_coding	GNAL
ENSG00000138378	114.865	-5.66861	1.86778	-3.03494	0.00240584	0.0443242	2	191029575	191178435	-	protein_coding	STAT4
ENSG00000176170	499.725	-5.66717	1.28794	-4.4002	1.08151e-05	0.000503683	17	76376583	76387860	+	protein_coding	SPHK1
ENSG00000184557	313.625	-5.65863	1.39795	-4.04779	5.17033e-05	0.00192069	17	78356777	78360077	-	protein_coding	SOCS3
ENSG00000213780	361.627	-5.63054	1.26737	-4.44268	8.88435e-06	0.000425115	6	30908206	30914106	+	protein_coding	GTF2H4
ENSG00000058085	16008.5	-5.62605	1.84844	-3.04367	0.00233711	0.0435121	1	183186237	183245127	+	protein_coding	LAMC2
ENSG00000138311	250.258	-5.59812	1.86154	-3.00725	0.00263621	0.047512	10	62374191	62480288	+	protein_coding	ZNF365
ENSG00000127990	596.115	-5.55381	1.22655	-4.52801	5.95412e-06	0.000314393	7	94524203	94656572	-	protein_coding	SGCE
ENSG00000102781	457.544	-5.55373	1.22148	-4.54674	5.44845e-06	0.000290609	13	30202629	30307551	-	protein_coding	KATNAL1
ENSG00000155380	2104.82	-5.51525	1.22894	-4.4878	7.19635e-06	0.000360686	1	112911846	112957593	-	protein_coding	SLC16A1
ENSG00000049130	634.616	-5.51239	1.71732	-3.20989	0.00132788	0.0277106	12	88492792	88580851	-	protein_coding	KITLG
ENSG00000074527	2126.58	-5.50269	1.39415	-3.94697	7.91458e-05	0.00272828	12	95657806	95791189	-	protein_coding	NTN4
ENSG00000163513	1956.9	-5.49375	1.12116	-4.90004	9.58168e-07	7.33279e-05	3	30606477	30694249	+	protein_coding	TGFBR2
ENSG00000196154	150.78	-5.48462	1.68962	-3.24607	0.00117009	0.0249978	1	153543612	153550136	-	protein_coding	S100A4
ENSG00000101115	83.2103	-5.45689	1.63008	-3.34762	0.000815087	0.0187863	20	51782330	51802521	-	protein_coding	SALL4
ENSG00000087077	1096.4	-5.40642	1.35282	-3.9964	6.43134e-05	0.00230245	7	100867386	100873454	+	protein_coding	TRIP6
ENSG00000106392	798.082	-5.37688	1.23213	-4.3639	1.27765e-05	0.000582742	7	7156933	7248616	+	protein_coding	C1GALT1
ENSG00000115919	513.308	-5.37507	1.53455	-3.50269	0.000460579	0.0118046	2	142877656	143055833	+	protein_coding	KYNU
ENSG00000162614	158.86	-5.36009	1.47919	-3.62366	0.000290463	0.0081309	1	77888512	77943895	+	protein_coding	NEXN
ENSG00000006555	188.464	-5.35556	1.65317	-3.23957	0.00119709	0.0255402	1	54779711	54801323	-	protein_coding	TTC22
ENSG00000121895	260.471	-5.34677	1.61171	-3.31746	0.000908407	0.0204301	4	38966743	39032922	-	protein_coding	TMEM156
ENSG00000256591	189.579	-5.3443	1.19234	-4.48221	7.38736e-06	0.000369087	11	61429219	61485822	+	protein_coding	NA
ENSG00000157510	387.161	-5.3406	1.54822	-3.44952	0.00056159	0.0137677	5	149271858	149343637	+	protein_coding	AFAP1L1
ENSG00000171608	459.563	-5.31176	1.41998	-3.74074	0.00018348	0.00549674	1	9629888	9729114	+	protein_coding	PIK3CD
ENSG00000105928	839.764	-5.30985	1.67695	-3.16638	0.00154349	0.0312419	7	24698354	24757940	-	protein_coding	GSDME
ENSG00000075618	5646.09	-5.30867	1.09863	-4.8321	1.35102e-06	9.73965e-05	7	5592815	5606655	+	protein_coding	FSCN1
ENSG00000132297	1648.27	-5.28858	1.74258	-3.03492	0.002406	0.0443242	8	132061479	132111159	-	protein_coding	HHLA1
ENSG00000185585	439.33	-5.27578	1.63943	-3.21806	0.00129059	0.0271316	9	124777132	124814885	+	protein_coding	OLFML2A
ENSG00000170190	246.189	-5.22617	1.68193	-3.10725	0.00188835	0.0367236	17	75087726	75106162	+	protein_coding	SLC16A5
ENSG00000135926	1931.76	-5.21951	1.60091	-3.26034	0.0011128	0.0240669	2	218274196	218292586	-	protein_coding	TMBIM1
ENSG00000115641	1024.95	-5.21251	1.20306	-4.33272	1.4728e-05	0.000658711	2	105357711	105438513	-	protein_coding	FHL2
ENSG00000151474	439.951	-5.16482	1.23298	-4.18889	2.80327e-05	0.00114067	10	13643705	14462142	-	protein_coding	FRMD4A
ENSG00000162434	2365.77	-5.1603	1.1947	-4.31935	1.56492e-05	0.000694015	1	64833222	65067754	-	protein_coding	JAK1
ENSG00000152104	2749.83	-5.15838	1.32733	-3.88627	0.000101797	0.00339065	1	214348699	214552449	-	protein_coding	PTPN14
ENSG00000172889	174.031	-5.1561	1.52877	-3.3727	0.000744345	0.0174617	9	136658855	136672678	+	protein_coding	EGFL7
ENSG00000168994	596.326	-5.12421	1.28452	-3.98921	6.62951e-05	0.00235736	6	3722613	3751713	-	protein_coding	PXDC1
ENSG00000151136	273.506	-5.11344	1.67547	-3.05194	0.00227369	0.042633	12	107318420	107659642	+	protein_coding	ABTB3
ENSG00000182963	1181.18	-5.10867	1.6093	-3.17447	0.0015011	0.0305578	17	44798447	44830816	-	protein_coding	GJC1
ENSG00000163904	953.485	-5.10737	1.11177	-4.59393	4.34978e-06	0.000244393	3	185582495	185633551	+	protein_coding	SENP2
ENSG00000182718	47084.1	-5.10719	1.43987	-3.54697	0.000389691	0.0103751	15	60347133	60402883	-	protein_coding	ANXA2
ENSG00000253368	2917.67	-5.09686	1.2647	-4.03008	5.5757e-05	0.00204244	1	26993691	27000886	+	protein_coding	TRNP1
ENSG00000042493	2018.65	-5.096	1.53164	-3.32715	0.000877389	0.0198172	2	85394752	85418432	-	protein_coding	CAPG
ENSG00000187837	936.305	-5.09363	1.31771	-3.8655	0.00011086	0.00360878	6	26055739	26056470	-	protein_coding	H1-2
ENSG00000104870	578.918	-5.09241	1.45739	-3.4942	0.000475481	0.012011	19	49506815	49526428	+	protein_coding	FCGRT
ENSG00000129226	1232.69	-5.08773	1.27899	-3.97794	6.95145e-05	0.00244977	17	7579490	7582111	+	protein_coding	CD68
ENSG00000134775	1072.88	-5.05393	1.20564	-4.19192	2.76606e-05	0.00112844	18	36297712	36780220	+	protein_coding	FHOD3
ENSG00000136052	162.803	-5.04566	1.4322	-3.523	0.000426688	0.0111717	12	104801800	104958744	-	protein_coding	SLC41A2
ENSG00000158286	587.226	-5.0452	1.23383	-4.08904	4.33166e-05	0.00165189	1	6205474	6221299	+	protein_coding	RNF207
ENSG00000133104	805.651	-5.03212	1.32244	-3.80518	0.000141702	0.00442134	13	36301637	36370180	-	protein_coding	SPART
ENSG00000119917	168.66	-5.03078	1.2391	-4.06004	4.90647e-05	0.00184877	10	89327306	89377473	+	protein_coding	IFIT3
ENSG00000142227	610.862	-5.02427	1.64401	-3.05611	0.00224231	0.0422454	19	48321508	48330553	+	protein_coding	EMP3
ENSG00000158710	11401.5	-5.01055	1.10904	-4.51792	6.24511e-06	0.000326129	1	159918106	159925507	-	protein_coding	TAGLN2
ENSG00000115963	1575.38	-5.00892	1.46061	-3.42934	0.000605055	0.0146737	2	150468194	150539011	-	protein_coding	RND3
ENSG00000161243	392.447	-4.98853	1.2582	-3.9648	7.34567e-05	0.00256012	19	38990713	39032785	-	protein_coding	FBXO27
ENSG00000141655	203.053	-4.97562	1.31233	-3.79143	0.000149782	0.00464589	18	62325286	62391288	+	protein_coding	TNFRSF11A
ENSG00000034510	21211.5	-4.97405	1.29759	-3.83331	0.000126431	0.00405489	2	84905655	84906671	+	protein_coding	TMSB10
ENSG00000196159	288.967	-4.94112	1.20541	-4.09913	4.14704e-05	0.00159691	4	125314917	125492932	+	protein_coding	FAT4
ENSG00000126778	416.406	-4.92983	1.3691	-3.60079	0.000317254	0.00871098	14	60643420	60658259	-	protein_coding	SIX1
ENSG00000125657	186.779	-4.91596	1.53055	-3.2119	0.00131861	0.0275737	19	6531025	6535924	+	protein_coding	TNFSF9
ENSG00000152527	159.925	-4.91521	1.30516	-3.76597	0.000165902	0.00504674	2	43637259	43767987	+	protein_coding	PLEKHH2
ENSG00000006534	1383.35	-4.84879	1.31333	-3.69199	0.000222505	0.00652152	11	68008577	68029282	+	protein_coding	ALDH3B1
ENSG00000176697	221.515	-4.83861	1.60875	-3.00769	0.00263245	0.047512	11	27654892	27722058	-	protein_coding	BDNF
ENSG00000175591	853.15	-4.83456	1.25782	-3.84361	0.000121237	0.00391428	11	73218280	73242427	+	protein_coding	P2RY2
ENSG00000189067	1423.09	-4.83424	1.60159	-3.01841	0.00254108	0.0461133	16	11547721	11636381	-	protein_coding	LITAF
ENSG00000104327	416.611	-4.80717	1.56114	-3.07927	0.00207507	0.0397106	8	90058607	90095475	-	protein_coding	CALB1
ENSG00000151364	103.932	-4.80227	1.5758	-3.0475	0.00230752	0.0431648	11	78015714	78046191	-	protein_coding	KCTD14
ENSG00000157654	3448.61	-4.77544	1.45901	-3.27308	0.00106384	0.0231667	9	109498324	110172512	+	protein_coding	PALM2AKAP2
ENSG00000000003	499.76	-4.74813	1.28628	-3.69136	0.000223058	0.00652152	X	100627107	100639991	-	protein_coding	TSPAN6
ENSG00000179431	646.99	-4.74247	1.11603	-4.24941	2.14336e-05	0.000912113	11	35618459	35620865	+	protein_coding	FJX1
ENSG00000161653	171.082	-4.73991	1.35865	-3.4887	0.000485383	0.0121832	17	44004621	44009068	+	protein_coding	NAGS
ENSG00000178202	735.285	-4.70494	1.49826	-3.14027	0.00168792	0.0335206	11	108472111	108498405	-	protein_coding	POGLUT3
ENSG00000101871	622.23	-4.70138	1.37591	-3.41693	0.000633305	0.0152418	X	10445309	10833654	-	protein_coding	MID1
ENSG00000102265	2579.13	-4.68368	1.22852	-3.81245	0.000137598	0.00430662	X	47582407	47586789	+	protein_coding	TIMP1
ENSG00000138735	154.098	-4.68073	1.34012	-3.49278	0.000478024	0.012056	4	119494396	119628804	-	protein_coding	PDE5A
ENSG00000011422	729.685	-4.67077	1.14658	-4.07366	4.62805e-05	0.00175644	19	43646094	43670547	-	protein_coding	PLAUR
ENSG00000112343	503.099	-4.64693	1.34098	-3.46533	0.000529578	0.0131407	6	25962801	25991231	+	protein_coding	TRIM38
ENSG00000075651	252.255	-4.63485	1.39194	-3.32977	0.000869186	0.0196883	3	171600403	171810950	-	protein_coding	PLD1
ENSG00000187720	1383.52	-4.59372	1.11511	-4.11953	3.79646e-05	0.00147062	15	71096951	71783383	+	protein_coding	THSD4
ENSG00000120217	102.779	-4.56515	1.4488	-3.15099	0.00162717	0.0326013	9	5450502	5470566	+	protein_coding	CD274
ENSG00000142871	5544.18	-4.5638	1.13612	-4.01701	5.89409e-05	0.00213431	1	85580760	85584589	+	protein_coding	CCN1
ENSG00000102038	1009.28	-4.55739	1.12974	-4.03403	5.48275e-05	0.00201306	X	129446500	129523500	-	protein_coding	SMARCA1
ENSG00000171488	421.39	-4.54074	1.12296	-4.04354	5.26504e-05	0.00194216	1	89633071	89769903	+	protein_coding	LRRC8C
ENSG00000270800	229.347	-4.5372	1.21631	-3.73028	0.000191266	0.00570834	6	34284886	34426071	-	protein_coding	RPS10-NUDT3
ENSG00000138119	13194	-4.51954	1.16818	-3.86886	0.000109346	0.00356684	10	93306428	93482334	-	protein_coding	MYOF
ENSG00000180596	187.91	-4.50393	1.47733	-3.04869	0.0022984	0.0430452	6	26086316	26123926	-	protein_coding	H2BC4
ENSG00000183287	472.387	-4.44145	1.2283	-3.61593	0.000299276	0.008304	18	59430938	59697662	-	protein_coding	CCBE1
ENSG00000170085	291.589	-4.43517	1.34267	-3.30325	0.000955724	0.021282	5	176238366	176345991	+	protein_coding	SIMC1
ENSG00000138678	395.076	-4.43002	1.46046	-3.0333	0.00241894	0.0444047	4	83535913	83605875	+	protein_coding	GPAT3
ENSG00000165434	183.701	-4.41675	1.43708	-3.07342	0.00211621	0.0401571	11	74330315	74398433	-	protein_coding	PGM2L1
ENSG00000132481	680.83	-4.39156	1.18709	-3.69944	0.000216073	0.00636448	17	75874163	75878581	-	protein_coding	TRIM47
ENSG00000100599	314.841	-4.37592	1.16763	-3.74768	0.000178476	0.00537743	14	92513780	92688994	+	protein_coding	RIN3
ENSG00000113070	663.6	-4.37576	1.22713	-3.56583	0.000362702	0.00978863	5	140332842	140346603	-	protein_coding	HBEGF
ENSG00000163689	198.636	-4.36181	1.28831	-3.38568	0.000710013	0.0167552	3	58717364	59050084	-	protein_coding	CFAP20DC
ENSG00000169908	2719.08	-4.34586	1.17884	-3.68655	0.000227319	0.00660942	3	149369021	149377692	-	protein_coding	TM4SF1
ENSG00000049246	166.216	-4.33578	1.18574	-3.65661	0.000255569	0.00727012	1	7784290	7845177	+	protein_coding	PER3
ENSG00000163923	617.898	-4.32569	1.3771	-3.14116	0.00168278	0.0334938	3	187120947	187180908	-	protein_coding	RPL39L
ENSG00000143429	382.812	-4.31018	1.38716	-3.10719	0.00188875	0.0367236	2	91636683	91659961	-	transcribed_unprocessed_pseudogene	LSP1P4
ENSG00000005884	18295.4	-4.3063	1.03846	-4.14681	3.37132e-05	0.00132734	17	50055967	50090481	+	protein_coding	ITGA3
ENSG00000099377	370.107	-4.2897	1.30674	-3.28274	0.00102803	0.0225738	16	30985206	30989147	+	protein_coding	HSD3B7
ENSG00000112851	3331.55	-4.28888	1.41686	-3.02703	0.00246966	0.0451284	5	65883127	66082546	+	protein_coding	ERBIN
ENSG00000166401	408.784	-4.28021	1.23995	-3.45191	0.000556635	0.0136887	18	63970028	64019779	+	protein_coding	SERPINB8
ENSG00000074416	2059.56	-4.27862	1.07476	-3.981	6.86261e-05	0.00242387	3	127689061	128052190	-	protein_coding	MGLL
ENSG00000151967	156.936	-4.26142	1.31152	-3.24921	0.00115728	0.0248248	3	159273243	159897629	+	protein_coding	SCHIP1
ENSG00000111450	549.899	-4.1989	1.39309	-3.01409	0.00257755	0.0466678	12	130789599	130839254	-	protein_coding	STX2
ENSG00000173559	1156.61	-4.19321	1.25708	-3.33568	0.000850906	0.0194126	2	191678067	191741097	+	protein_coding	NABP1
ENSG00000140859	1126.62	-4.19199	1.31417	-3.18983	0.00142358	0.0294566	16	57758216	57863053	-	protein_coding	KIFC3
ENSG00000111145	871.856	-4.13217	1.15941	-3.56402	0.000365224	0.0098231	12	96194374	96269824	+	protein_coding	ELK3
ENSG00000146281	410.367	-4.09816	1.16885	-3.50615	0.000454642	0.0117286	6	89146054	89165565	+	protein_coding	PM20D2
ENSG00000116793	287.782	-4.08508	1.21344	-3.36653	0.000761209	0.0177781	1	113696830	113759489	-	protein_coding	PHTF1
ENSG00000175505	303.176	-4.08075	1.31666	-3.09932	0.00193968	0.0375291	11	67364167	67374177	-	protein_coding	CLCF1
ENSG00000163558	1218.17	-4.05511	1.06323	-3.81397	0.000136749	0.00429225	3	170222423	170305977	+	protein_coding	PRKCI
ENSG00000121281	690.912	-4.0453	1.07379	-3.76731	0.000165014	0.00503915	16	50246136	50318135	+	protein_coding	ADCY7
ENSG00000086300	137.02	-4.03599	1.29	-3.12869	0.00175588	0.0345228	7	26291861	26374383	+	protein_coding	SNX10
ENSG00000173083	227.591	-4.03581	1.20352	-3.35333	0.000798446	0.018538	4	83292460	83335153	-	protein_coding	HPSE
ENSG00000060749	1012.45	-4.02022	1.15025	-3.49507	0.000473935	0.0120102	11	32892810	32993316	+	protein_coding	QSER1
ENSG00000182240	1782.04	-3.98831	1.22278	-3.26167	0.00110759	0.0239872	21	41167800	41282530	+	protein_coding	BACE2
ENSG00000092969	1196.57	-3.95192	1.11828	-3.53394	0.000409421	0.0108274	1	218345335	218444619	+	protein_coding	TGFB2
ENSG00000121542	315.595	-3.93554	1.11766	-3.52122	0.000429571	0.0112286	3	123201926	123274136	+	protein_coding	SEC22A
ENSG00000163659	1560.95	-3.87443	1.22524	-3.16219	0.00156589	0.0316546	3	156673234	156706770	+	protein_coding	TIPARP
ENSG00000180611	460.438	-3.86672	1.24367	-3.10912	0.00187647	0.0366167	3	192796814	192917856	-	protein_coding	MB21D2
ENSG00000214944	1011.06	-3.81566	1.255	-3.04036	0.00236293	0.043941	5	73626157	73941993	+	protein_coding	ARHGEF28
ENSG00000128805	235.602	-3.77129	1.18736	-3.17619	0.00149224	0.0304779	10	48446035	48656265	-	protein_coding	ARHGAP22
ENSG00000176454	577.203	-3.75294	1.24042	-3.02553	0.00248199	0.0452491	15	34358632	34367196	-	protein_coding	LPCAT4
ENSG00000023608	859.653	-3.73883	1.16346	-3.21354	0.00131111	0.0274898	14	61762419	61796428	+	protein_coding	SNAPC1
ENSG00000150093	33495.3	-3.72952	1.16466	-3.20225	0.00136359	0.0283352	10	32887272	33005792	-	protein_coding	ITGB1
ENSG00000146112	1461.99	-3.70491	1.23371	-3.00306	0.00267281	0.0480619	6	30676388	30687895	-	protein_coding	PPP1R18
ENSG00000124942	33587.3	-3.68299	1.04686	-3.51812	0.00043461	0.0113415	11	62433541	62556235	-	protein_coding	AHNAK
ENSG00000131018	429.151	-3.65308	1.21731	-3.00096	0.00269134	0.04834	6	152121686	152637801	-	protein_coding	SYNE1
ENSG00000188549	1990.89	-3.60527	1.15163	-3.13057	0.00174468	0.0343453	15	40331451	40340939	-	protein_coding	CCDC9B
ENSG00000068366	727.003	-3.58268	1.12738	-3.17787	0.0014836	0.0304138	X	109624243	109733403	-	protein_coding	ACSL4
ENSG00000101132	328.546	-3.56731	1.1063	-3.22455	0.00126171	0.0267576	20	54208086	54228052	+	protein_coding	PFDN4
ENSG00000198113	833.933	-3.49935	1.13311	-3.08827	0.00201329	0.0386688	9	137277725	137282641	+	protein_coding	TOR4A
ENSG00000065534	670.921	-3.43869	1.11465	-3.08498	0.00203564	0.0390506	3	123610048	123884332	-	protein_coding	MYLK
ENSG00000166123	3335.9	3.25704	1.03347	3.15157	0.00162394	0.0325779	16	46884361	46931289	+	protein_coding	GPT2
ENSG00000179627	464.379	3.28181	1.0674	3.07457	0.00210805	0.0400986	14	104800595	104804712	+	protein_coding	ZBTB42
ENSG00000214595	306.91	3.43684	1.08977	3.15374	0.00161194	0.0324194	2	54723498	54972025	+	protein_coding	EML6
ENSG00000123191	1248.92	3.44762	1.04263	3.30667	0.000944129	0.0211132	13	51930435	52012125	-	protein_coding	ATP7B
ENSG00000124839	300.559	3.64046	1.0913	3.33591	0.000850212	0.0194126	2	237574321	237601614	-	protein_coding	RAB17
ENSG00000155111	1605.06	3.68022	1.08251	3.39973	0.000674534	0.0160385	6	110609977	110815958	-	protein_coding	CDK19
ENSG00000131844	5900.34	3.72541	1.0373	3.59146	0.000328829	0.00898192	5	71579530	71658706	+	protein_coding	MCCC2
ENSG00000158270	189.588	3.75333	1.22407	3.06628	0.00216743	0.0408835	18	316736	500722	-	protein_coding	COLEC12
ENSG00000182379	206.546	3.77905	1.2443	3.03709	0.00238876	0.0442131	12	57216793	57226449	+	protein_coding	NXPH4
ENSG00000163590	414.214	3.78331	1.10867	3.41249	0.000643732	0.0154222	3	160755601	161078902	+	protein_coding	PPM1L
ENSG00000113504	1885.35	3.81014	1.08353	3.51639	0.000437451	0.0113561	5	1050383	1112063	-	protein_coding	SLC12A7
ENSG00000100058	400.673	3.89375	1.1046	3.52503	0.000423427	0.0111048	22	25455711	25459681	+	transcribed_unprocessed_pseudogene	CRYBB2P1
ENSG00000008735	301.984	3.91219	1.17546	3.32823	0.000874001	0.0197689	22	50600792	50613981	+	protein_coding	MAPK8IP2
ENSG00000112561	774.851	3.9515	1.17355	3.36714	0.000759518	0.0177648	6	41683977	41736259	-	protein_coding	TFEB
ENSG00000198237	166.005	3.98508	1.15876	3.4391	0.000583651	0.0142202	5	69875270	69920867	+	unprocessed_pseudogene	GUSBP13
ENSG00000153093	66.7989	4.05181	1.27665	3.17379	0.00150464	0.0305731	2	110732538	111118548	+	protein_coding	ACOXL
ENSG00000176024	373.875	4.05224	1.11329	3.63987	0.000272774	0.00771783	19	51927146	51948759	+	protein_coding	ZNF613
ENSG00000162552	89.7875	4.13293	1.36445	3.02902	0.00245352	0.0449376	1	22117312	22143969	-	protein_coding	WNT4
ENSG00000139865	372.06	4.14991	1.29597	3.20216	0.001364	0.0283352	14	37595628	38041442	+	protein_coding	TTC6
ENSG00000203499	1723.61	4.16483	1.24826	3.33651	0.000848376	0.0194118	8	143734138	143790645	+	protein_coding	IQANK1
ENSG00000254402	53.9132	4.20978	1.40871	2.9884	0.00280443	0.0499169	8	144522387	144527033	-	protein_coding	LRRC24
ENSG00000166387	381.328	4.25536	1.35638	3.1373	0.00170512	0.0338197	11	7513297	7657127	+	protein_coding	PPFIBP2
ENSG00000085831	617.052	4.29762	1.36599	3.14617	0.00165423	0.0330177	1	51287257	51345116	-	protein_coding	TTC39A
ENSG00000130707	2931.08	4.33417	1.33455	3.24766	0.00116359	0.0248926	9	130444960	130501274	+	protein_coding	ASS1
ENSG00000117643	116.014	4.35816	1.37155	3.17755	0.00148524	0.0304138	1	25616790	25784450	+	protein_coding	MAN1C1
ENSG00000169710	49461.4	4.41	1.22315	3.60545	0.000311614	0.00858598	17	82078337	82098294	-	protein_coding	FASN
ENSG00000108551	206.573	4.41303	1.21751	3.62464	0.000289363	0.00811451	17	17494436	17496395	-	protein_coding	RASD1
ENSG00000187486	172.092	4.41751	1.46257	3.02039	0.00252453	0.0458656	11	17365171	17389331	-	protein_coding	KCNJ11
ENSG00000168993	143.819	4.42726	1.33611	3.31353	0.000921247	0.02066	4	784956	826129	-	protein_coding	CPLX1
ENSG00000123643	2877.17	4.44009	1.21172	3.66428	0.000248033	0.00708127	5	151437045	151492379	+	protein_coding	SLC36A1
ENSG00000109576	454.287	4.47616	1.07185	4.17611	2.96533e-05	0.00119126	4	170060221	170091699	-	protein_coding	AADAT
ENSG00000205363	78.6617	4.56519	1.46782	3.11019	0.00186968	0.0365781	15	73735457	73753351	-	protein_coding	INSYN1
ENSG00000187678	4517.07	4.59224	1.53436	2.99294	0.00276302	0.0493467	5	142310426	142326455	-	protein_coding	SPRY4
ENSG00000183779	2282.68	4.60507	1.47033	3.13201	0.00173616	0.0342631	8	37695781	37700019	+	protein_coding	ZNF703
ENSG00000253816	214.216	4.61	1.29461	3.56091	0.000369565	0.00990938	5	70219917	70258930	-	unprocessed_pseudogene	GUSBP14
ENSG00000167653	833.394	4.6352	1.54839	2.99356	0.00275745	0.049303	8	142670307	142682725	+	protein_coding	PSCA
ENSG00000167799	374.837	4.65351	1.15792	4.01885	5.84827e-05	0.00212723	11	67627937	67629937	-	protein_coding	NUDT8
ENSG00000100228	469.85	4.70383	1.55036	3.03403	0.00241307	0.0443854	22	23145365	23165663	+	protein_coding	RAB36
ENSG00000100350	995.083	4.75341	1.34564	3.53244	0.000411746	0.0108525	22	36487189	36507221	-	protein_coding	FOXRED2
ENSG00000055163	1727.33	4.81294	1.15554	4.1651	3.11212e-05	0.00123453	5	157266078	157395595	+	protein_coding	CYFIP2
ENSG00000136383	320.403	4.85822	1.35457	3.58654	0.0003351	0.0091374	15	84817355	84873479	+	protein_coding	ALPK3
ENSG00000188322	379.806	4.86012	1.39073	3.49465	0.000474686	0.0120102	16	28259245	28323849	+	protein_coding	SBK1
ENSG00000149150	1074.89	4.86776	1.59477	3.05232	0.0022708	0.0426294	11	57484533	57515780	-	protein_coding	SLC43A1
ENSG00000223802	210.425	4.87115	1.34633	3.6181	0.00029677	0.00826351	19	18868544	18896727	-	protein_coding	CERS1
ENSG00000076344	199.904	4.90845	1.26418	3.88272	0.000103296	0.00341896	16	268300	275980	-	protein_coding	RGS11
ENSG00000169439	772.317	4.91786	1.52523	3.22434	0.00126263	0.0267576	8	96493812	96611790	+	protein_coding	SDC2
ENSG00000250138	84.9245	4.95697	1.63436	3.03297	0.00242161	0.0444047	5	69631962	69636399	+	unprocessed_pseudogene	NA
ENSG00000076864	1674.66	4.97934	1.16965	4.25713	2.07065e-05	0.000888352	1	21596220	21669357	-	protein_coding	RAP1GAP
ENSG00000262902	290.412	4.98468	1.17811	4.23109	2.32565e-05	0.000971944	17	53105733	53106358	+	processed_pseudogene	MTCO1P40
ENSG00000125999	44.3889	4.99762	1.63595	3.05486	0.00225163	0.0423704	20	33273479	33309871	+	protein_coding	BPIFB1
ENSG00000214376	226.554	5.0806	1.44585	3.51392	0.000441541	0.0114092	11	93818231	93850618	-	protein_coding	VSTM5
ENSG00000115457	1809.44	5.11913	1.68054	3.04613	0.00231809	0.0432089	2	216632827	216664436	+	protein_coding	IGFBP2
ENSG00000185432	287.685	5.23269	1.17375	4.45808	8.26976e-06	0.000399275	12	50923471	50932510	+	protein_coding	TMT1A
ENSG00000288349	120.051	5.24076	1.41966	3.69157	0.000222875	0.00652152	5	70775505	70778475	-	processed_pseudogene	NA
ENSG00000166446	2024.25	5.2592	1.58761	3.31266	0.000924137	0.0206954	16	80597906	80804598	-	protein_coding	CDYL2
ENSG00000081803	807.168	5.29009	1.54748	3.41853	0.000629611	0.0151992	7	122318410	122886759	-	protein_coding	CADPS2
ENSG00000137266	2209.18	5.30684	1.04484	5.07907	3.79279e-07	3.58566e-05	6	3268961	3457050	-	protein_coding	SLC22A23
ENSG00000198734	70.5061	5.30833	1.5213	3.48933	0.000484234	0.0121737	1	169511950	169586588	-	protein_coding	F5
ENSG00000132932	322.826	5.36874	1.2906	4.15987	3.18429e-05	0.00125684	13	25371973	26025851	+	protein_coding	ATP8A2
ENSG00000164867	125.51	5.37705	1.51006	3.56083	0.000369687	0.00990938	7	150991016	151014588	+	protein_coding	NOS3
ENSG00000249437	62.0493	5.44307	1.69975	3.20227	0.00136348	0.0283352	5	70968165	71025339	-	protein_coding	NAIP
ENSG00000225813	20.7005	5.46293	1.80385	3.02848	0.00245789	0.0449654	2	161281901	161282618	+	processed_pseudogene	NA
ENSG00000004139	814.371	5.47435	1.15914	4.72278	2.32639e-06	0.000147506	17	28364355	28404049	+	protein_coding	SARM1
ENSG00000188039	198.577	5.47537	1.38168	3.96283	7.40657e-05	0.00257566	19	16719846	16817963	+	protein_coding	NWD1
ENSG00000112379	8144.26	5.64979	1.5467	3.65279	0.000259402	0.00735266	6	138161938	138344663	+	protein_coding	ARFGEF3
ENSG00000250722	393.228	5.67785	1.37836	4.11929	3.80044e-05	0.00147062	5	42799879	42887392	-	protein_coding	SELENOP
ENSG00000267795	202.99	5.71772	1.63199	3.50352	0.000459146	0.0118046	16	4788396	4796491	+	protein_coding	SMIM22
ENSG00000054179	267.524	5.75062	1.15917	4.96099	7.01351e-07	5.73727e-05	9	137048106	137054061	-	protein_coding	ENTPD2
ENSG00000169174	139.201	5.77213	1.78562	3.23257	0.00122683	0.0261039	1	55039444	55064852	+	protein_coding	PCSK9
ENSG00000160111	231.679	5.77538	1.248	4.62772	3.69716e-06	0.000216188	19	16892950	17026815	-	protein_coding	CPAMD8
ENSG00000177508	210.964	5.78059	1.87822	3.0777	0.00208606	0.0398725	16	54283303	54286787	-	protein_coding	IRX3
ENSG00000158715	3612.32	5.78905	1.623	3.56689	0.000361237	0.00976577	1	205657850	205680509	-	protein_coding	SLC45A3
ENSG00000092421	294.415	5.80549	1.73176	3.35237	0.000801238	0.0185756	5	116443554	116574823	-	protein_coding	SEMA6A
ENSG00000107295	168.79	5.81023	1.84263	3.15323	0.00161474	0.0324345	9	17579065	17797124	+	protein_coding	SH3GL2
ENSG00000100031	1497.68	5.82255	1.71564	3.39381	0.000689284	0.016291	22	24594810	24629005	+	protein_coding	GGT1
ENSG00000158050	155.508	5.84905	1.50283	3.89204	9.94068e-05	0.00331804	2	96143168	96145440	-	protein_coding	DUSP2
ENSG00000286022	32.0863	5.8614	1.81915	3.22206	0.00127273	0.0268994	20	2207327	2341059	+	protein_coding	NA
ENSG00000155792	334.189	5.86504	1.21229	4.83798	1.31167e-06	9.49941e-05	8	119873716	120050918	+	protein_coding	DEPTOR
ENSG00000133424	120.582	5.86547	1.26558	4.6346	3.57632e-06	0.000209899	22	33162225	33922841	-	protein_coding	LARGE1
ENSG00000113231	271.74	6.03059	1.91602	3.14746	0.00164695	0.0329141	5	77210448	77428256	+	protein_coding	PDE8B
ENSG00000176884	351.748	6.03208	1.73606	3.47459	0.000511644	0.0127764	9	137138345	137168756	+	protein_coding	GRIN1
ENSG00000152076	992.484	6.06522	1.19689	5.06747	4.03148e-07	3.72216e-05	2	130139286	130145134	-	protein_coding	CCDC74B
ENSG00000143365	308.042	6.09295	1.65778	3.67536	0.000237516	0.00686796	1	151806070	151831845	-	protein_coding	RORC
ENSG00000114812	525.349	6.09682	1.88277	3.23822	0.00120279	0.0256271	3	42489298	42537573	+	protein_coding	VIPR1
ENSG00000005379	177.162	6.10946	1.79402	3.40545	0.000660552	0.0157297	17	58301227	58328795	-	protein_coding	TSPOAP1
ENSG00000121270	215.668	6.11471	1.76914	3.45632	0.00054761	0.0135512	16	48165772	48247568	-	protein_coding	ABCC11
ENSG00000176387	839.058	6.15123	1.68314	3.65462	0.000257564	0.00731371	16	67430651	67437553	+	protein_coding	HSD11B2
ENSG00000130222	278.279	6.18965	1.8989	3.25959	0.00111573	0.0240974	9	89605011	89606555	+	protein_coding	GADD45G
ENSG00000170153	810.196	6.20786	1.05527	5.88271	4.03606e-09	8.38438e-07	4	140859806	141212877	-	protein_coding	RNF150
ENSG00000167034	3633.14	6.24269	1.57145	3.97256	7.11049e-05	0.00249468	8	23678696	23682938	-	protein_coding	NKX3-1
ENSG00000231345	65.2487	6.26609	1.80629	3.46904	0.000522326	0.0129866	10	50658528	50660472	+	transcribed_processed_pseudogene	BEND3P1
ENSG00000258128	17.2311	6.33769	2.08812	3.03512	0.00240443	0.0443242	12	87783117	87784568	-	transcribed_processed_pseudogene	MKRN9P
ENSG00000168675	454.573	6.35384	1.4221	4.46791	7.89869e-06	0.000387281	18	13217497	13652755	+	protein_coding	LDLRAD4
ENSG00000107954	507.26	6.45512	1.41944	4.54766	5.42468e-06	0.000290322	10	103493704	103592546	+	protein_coding	NEURL1
ENSG00000079841	57.2499	6.47647	1.96994	3.28765	0.00101028	0.022246	6	71886549	72403150	+	protein_coding	RIMS1
ENSG00000124260	82.7849	6.48426	1.88538	3.43923	0.000583371	0.0142202	X	152133309	152138578	-	protein_coding	MAGEA10
ENSG00000162804	290.613	6.51892	1.6628	3.92044	8.83876e-05	0.00302048	2	240998617	241095568	+	protein_coding	SNED1
ENSG00000178715	25.2468	6.5281	1.81053	3.60564	0.000311387	0.00858598	1	15828231	15828669	+	processed_pseudogene	NA
ENSG00000196208	1967.14	6.54953	1.20937	5.41565	6.10668e-08	8.76475e-06	2	11482340	11642788	+	protein_coding	GREB1
ENSG00000114248	22.7377	6.58475	1.96476	3.35142	0.000803976	0.0185845	3	169839171	169869935	-	protein_coding	LRRC31
ENSG00000102313	16.577	6.6069	2.11037	3.13069	0.00174398	0.0343453	X	54748917	54798255	-	protein_coding	ITIH6
ENSG00000148541	46.117	6.62013	1.73507	3.81549	0.000135916	0.00428311	10	59246129	59363181	-	protein_coding	FAM13C
ENSG00000188763	56.2048	6.76708	1.70343	3.97262	7.10869e-05	0.00249468	7	73433777	73436120	+	protein_coding	FZD9
ENSG00000198125	308.545	6.78246	1.17464	5.7741	7.73661e-09	1.52682e-06	22	35606763	35637951	-	protein_coding	MB
ENSG00000197744	346.638	6.79688	1.7116	3.97108	7.15488e-05	0.0025022	5	118973795	118974122	+	processed_pseudogene	PTMAP2
ENSG00000163884	84.9337	6.80966	1.77734	3.83137	0.000127431	0.00407265	3	126342634	126357408	-	protein_coding	KLF15
ENSG00000187122	812.333	6.86413	1.89625	3.61985	0.000294776	0.00823705	10	96998037	97185959	-	protein_coding	SLIT1
ENSG00000162949	68.9695	6.92098	1.47326	4.69774	2.63054e-06	0.000163507	2	30722770	30820542	-	protein_coding	CAPN13
ENSG00000010319	245.158	6.98243	1.36436	5.11773	3.09234e-07	3.03242e-05	3	52433034	52445103	-	protein_coding	SEMA3G
ENSG00000165731	100.258	7.01019	2.14033	3.27528	0.00105557	0.0230183	10	43077063	43130351	+	protein_coding	RET
ENSG00000103316	681.49	7.02506	1.98697	3.53556	0.000406906	0.010797	16	21238873	21303083	-	protein_coding	CRYM
ENSG00000138795	186.465	7.09519	1.70275	4.16689	3.08787e-05	0.00122799	4	108047544	108168956	-	protein_coding	LEF1
ENSG00000188219	38.676	7.11422	1.90127	3.74181	0.000182696	0.00548366	2	131209535	131265278	+	protein_coding	POTEE
ENSG00000279414	23.3627	7.1152	1.9888	3.57764	0.000346711	0.00942146	21	9026820	9027329	-	processed_pseudogene	CDRT15P9
ENSG00000168350	439.677	7.17134	1.53762	4.66391	3.1026e-06	0.000184845	14	100143956	100159645	-	protein_coding	DEGS2
ENSG00000099715	356.482	7.27481	1.62998	4.46313	8.07707e-06	0.000394087	Y	5000225	5742224	+	protein_coding	PCDH11Y
ENSG00000184709	443.265	7.27576	1.68401	4.3205	1.55673e-05	0.000692327	9	137168757	137170051	-	protein_coding	LRRC26
ENSG00000134193	22.7338	7.35855	2.30029	3.19897	0.00137921	0.0285761	1	119794016	119811580	-	protein_coding	REG4
ENSG00000082556	26.6922	7.40096	2.27838	3.24834	0.00116082	0.024867	8	53225723	53251637	-	protein_coding	OPRK1
ENSG00000177675	61.6773	7.54526	1.65548	4.55775	5.17036e-06	0.000280514	12	7346684	7479897	-	protein_coding	CD163L1
ENSG00000109919	77.6761	7.56857	2.0106	3.76434	0.000166988	0.00507001	11	47617314	47642607	-	protein_coding	MTCH2
ENSG00000007952	23.9745	7.60194	2.17346	3.49762	0.000469433	0.0119539	X	100843323	100874359	-	protein_coding	NOX1
ENSG00000186526	460.775	7.61074	1.24519	6.1121	9.83257e-10	2.67649e-07	19	15615217	15630639	+	protein_coding	CYP4F8
ENSG00000100285	148.699	7.6235	1.51375	5.03615	4.74988e-07	4.30983e-05	22	29480217	29491390	+	protein_coding	NEFH
ENSG00000204103	127.627	7.62522	2.0569	3.70715	0.000209606	0.00622041	20	40685847	40689236	-	protein_coding	MAFB
ENSG00000160862	2662.85	7.67993	2.19225	3.50321	0.000459686	0.0118046	7	99966719	99976042	-	protein_coding	AZGP1
ENSG00000230646	48.3536	7.68036	2.47434	3.10401	0.0019092	0.0370443	2	130427730	130429225	+	processed_pseudogene	KLF2P2
ENSG00000188959	202.605	7.69059	1.4392	5.34367	9.1082e-08	1.22906e-05	9	110190047	110208159	-	protein_coding	C9orf152
ENSG00000009694	870.33	7.70627	2.22011	3.47112	0.000518296	0.0129067	X	124375902	125204312	-	protein_coding	TENM1
ENSG00000156689	14.8003	7.75265	2.49072	3.11262	0.00185435	0.0363232	11	58834064	58904215	-	protein_coding	GLYATL2
ENSG00000196620	23.1988	7.76295	2.28416	3.3986	0.00067732	0.0160805	4	68646596	68670652	-	protein_coding	UGT2B15
ENSG00000144290	65.8284	7.77665	2.10117	3.70111	0.000214655	0.00633454	2	161424331	161985282	+	protein_coding	SLC4A10
ENSG00000164082	67.2574	7.82024	2.0504	3.814	0.000136736	0.00429225	3	51707067	51718613	+	protein_coding	GRM2
ENSG00000141639	94.2308	7.821	1.85568	4.21464	2.5018e-05	0.00103399	18	50560086	50731826	+	protein_coding	MAPK4
ENSG00000058404	451.61	7.84461	1.30024	6.03319	1.60755e-09	3.78807e-07	7	44210018	44334577	-	protein_coding	CAMK2B
ENSG00000179023	55.1035	7.87299	2.4454	3.21951	0.00128408	0.0271031	1	18480929	18485974	+	protein_coding	KLHDC7A
ENSG00000213578	214.211	7.88089	1.51128	5.2147	1.84118e-07	2.0616e-05	15	74826626	74831802	+	protein_coding	CPLX3
ENSG00000116299	2170.1	7.89302	1.24854	6.32178	2.58568e-10	8.50474e-08	1	109113678	109206781	+	protein_coding	ELAPOR1
ENSG00000120903	123.216	7.98707	2.57948	3.09639	0.00195893	0.0378551	8	27459755	27479883	-	protein_coding	CHRNA2
ENSG00000109906	954.923	8.00587	1.21121	6.60979	3.84867e-11	2.1701e-08	11	114059040	114256765	+	protein_coding	ZBTB16
ENSG00000161905	243.012	8.01464	1.40017	5.72404	1.04023e-08	1.95535e-06	17	4630918	4642294	-	protein_coding	ALOX15
ENSG00000197888	35.8638	8.06869	2.14153	3.76771	0.00016475	0.00503915	4	68537172	68576413	-	protein_coding	UGT2B17
ENSG00000164116	1095.22	8.08179	1.99722	4.04651	5.19866e-05	0.00192668	4	155666725	155737059	+	protein_coding	GUCY1A1
ENSG00000137673	386.107	8.10781	1.73609	4.67016	3.00961e-06	0.000182053	11	102520507	102530750	-	protein_coding	MMP7
ENSG00000154856	635.321	8.13306	1.56322	5.20275	1.96357e-07	2.13799e-05	18	10454634	10489949	+	protein_coding	APCDD1
ENSG00000144619	162.969	8.13671	1.68793	4.82054	1.43173e-06	0.000101821	3	2098812	3057959	+	protein_coding	CNTN4
ENSG00000125144	196.022	8.15552	2.03186	4.01382	5.9744e-05	0.00215351	16	56666729	56668065	-	protein_coding	MT1G
ENSG00000284233	18.0281	8.26413	2.34261	3.52774	0.000419128	0.0110103	22	24633271	24633443	+	transcribed_unprocessed_pseudogene	NA
ENSG00000172572	174.715	8.26537	2.11048	3.91634	8.99032e-05	0.00305903	12	20368536	20688583	+	protein_coding	PDE3A
ENSG00000111913	1169.79	8.29461	1.6694	4.96862	6.7432e-07	5.60325e-05	6	24804281	25042170	-	protein_coding	RIPOR2
ENSG00000233087	33.7436	8.31267	2.14038	3.88374	0.000102864	0.00341896	2	131360491	131364168	-	protein_coding	RAB6D
ENSG00000167749	234.195	8.40197	1.29683	6.47884	9.24295e-11	4.29199e-08	19	50906350	50911395	-	protein_coding	KLK4
ENSG00000152402	21.2399	8.42469	2.29544	3.67019	0.00024237	0.00695735	11	106674018	107018476	-	protein_coding	GUCY1A2
ENSG00000204385	1271.14	8.42794	1.54963	5.43867	5.36812e-08	7.92074e-06	6	31863191	31879046	-	protein_coding	SLC44A4
ENSG00000164175	15.7271	8.43686	2.79622	3.01723	0.00255094	0.046239	5	33944622	33984693	-	protein_coding	SLC45A2
ENSG00000230666	39.4351	8.47493	2.09305	4.04907	5.14206e-05	0.00191469	19	44542797	44549166	-	transcribed_unprocessed_pseudogene	CEACAM22P
ENSG00000289282	16.141	8.47671	2.77684	3.05264	0.00226835	0.0426294	6	31623873	31625499	+	protein_coding	NA
ENSG00000130294	3579.27	8.53907	1.94744	4.38478	1.16105e-05	0.000532869	2	240713760	240824293	-	protein_coding	KIF1A
ENSG00000248769	17.3826	8.5903	2.72348	3.15417	0.00160957	0.0324131	5	69653247	69654334	+	unprocessed_pseudogene	NA
ENSG00000214081	17.3826	8.5903	2.72348	3.15417	0.00160957	0.0324131	2	130681228	130681955	+	transcribed_unprocessed_pseudogene	CYP4F30P
ENSG00000128250	17.7965	8.62634	2.70712	3.18654	0.00143987	0.0297159	22	29438582	29442455	+	protein_coding	RFPL1
ENSG00000198930	17.7965	8.62634	2.70712	3.18654	0.00143987	0.0297159	X	152727483	152733735	-	protein_coding	CSAG1
ENSG00000184033	27.6247	8.64643	2.1667	3.99059	6.59088e-05	0.00234891	X	154617608	154619282	-	protein_coding	CTAG1B
ENSG00000168539	18.2104	8.66154	2.69141	3.21822	0.0012899	0.0271316	11	62908678	62921807	-	protein_coding	CHRM1
ENSG00000274419	18.2104	8.66154	2.69141	3.21822	0.0012899	0.0271316	17	38003975	38014908	+	protein_coding	TBC1D3D
ENSG00000184408	34.9682	8.68366	2.1421	4.0538	5.03922e-05	0.00189427	7	120273174	120750337	+	protein_coding	KCND2
ENSG00000231431	18.6242	8.69593	2.6763	3.24923	0.00115718	0.0248248	2	131296842	131309068	+	transcribed_unprocessed_pseudogene	FAR2P4
ENSG00000230076	176.022	8.72599	1.65013	5.28807	1.23616e-07	1.56131e-05	2	214847127	214847445	+	processed_pseudogene	RPL10P6
ENSG00000254717	19.0381	8.72954	2.66177	3.2796	0.00103954	0.0227316	11	58884946	58893460	+	transcribed_unprocessed_pseudogene	GLYATL1P2
ENSG00000055813	278.965	8.74324	1.59768	5.47245	4.4386e-08	6.73813e-06	2	56183989	56386172	+	protein_coding	CCDC85A
ENSG00000185924	378.333	8.74629	1.55087	5.63962	1.7043e-08	3.09282e-06	17	1934676	2025334	-	protein_coding	RTN4RL1
ENSG00000243792	19.8659	8.7946	2.63429	3.33851	0.0008423	0.0193288	2	158853754	158854576	+	transcribed_unprocessed_pseudogene	OR7E89P
ENSG00000078596	20.6936	8.85695	2.60875	3.3951	0.000686038	0.0162386	X	79360383	79367667	-	protein_coding	ITM2A
ENSG00000169668	20.6936	8.85695	2.60875	3.3951	0.000686038	0.0162386	22	21115928	21119758	+	transcribed_unprocessed_pseudogene	BCRP2
ENSG00000109819	54.2675	8.88008	2.04157	4.34963	1.36367e-05	0.000616894	4	23755040	23904089	-	protein_coding	PPARGC1A
ENSG00000269540	21.1075	8.88717	2.59663	3.42258	0.000620309	0.0149976	19	50058881	50060232	-	processed_pseudogene	NA
ENSG00000156564	33.075	8.92597	2.10345	4.2435	2.20062e-05	0.000931459	6	40391590	40587364	-	protein_coding	LRFN2
ENSG00000241418	22.3491	8.97434	2.56268	3.50194	0.00046189	0.0118116	X	131795656	131796167	-	processed_pseudogene	MCRIP2P1
ENSG00000004848	38.8942	8.98613	2.24677	3.99957	6.34566e-05	0.00227694	X	25003693	25016420	-	protein_coding	ARX
ENSG00000172987	55.4892	9.02332	2.00383	4.50305	6.69861e-06	0.000342258	10	98457076	99235862	-	protein_coding	HPSE2
ENSG00000231686	23.1768	9.02974	2.54184	3.55244	0.00038167	0.0102132	X	146619596	146620584	-	processed_pseudogene	ANKRD11P2
ENSG00000137674	61.2674	9.08066	2.00004	4.54025	5.61882e-06	0.000298687	11	102576831	102625332	-	protein_coding	MMP20
ENSG00000147036	533.689	9.10674	2.09951	4.33754	1.44084e-05	0.00064625	X	37571568	37684463	+	protein_coding	LANCL3
ENSG00000243955	25.2462	9.1598	2.4953	3.67082	0.000241777	0.00695735	6	52791370	52803860	-	protein_coding	GSTA1
ENSG00000257542	25.2462	9.1598	2.4953	3.67082	0.000241777	0.00695735	12	52107277	52108261	+	transcribed_unprocessed_pseudogene	OR7E47P
ENSG00000078725	258.247	9.22435	1.92118	4.80141	1.57553e-06	0.000109579	9	119153457	119369435	-	protein_coding	BRINP1
ENSG00000231240	26.9017	9.25623	2.46256	3.75879	0.000170738	0.00515413	2	130036957	130038422	+	processed_pseudogene	KLF2P1
ENSG00000221867	222.36	9.26639	2.49829	3.70909	0.000208003	0.00618446	X	152698766	152702347	+	protein_coding	MAGEA3
ENSG00000125780	65.4841	9.37188	2.31359	4.05079	5.10453e-05	0.00190521	20	2296000	2341079	+	protein_coding	TGM3
ENSG00000125813	29.7988	9.4112	2.41321	3.89987	9.62449e-05	0.0032399	20	21705658	21718481	+	protein_coding	PAX1
ENSG00000100078	67.217	9.44037	2.23122	4.23103	2.32628e-05	0.000971944	22	31134806	31140508	-	protein_coding	PLA2G3
ENSG00000196834	316.424	9.51913	1.5725	6.05352	1.41716e-09	3.51867e-07	2	130459454	130509707	-	protein_coding	POTEI
ENSG00000123407	32.282	9.53219	2.37736	4.00957	6.08293e-05	0.00218764	12	53954902	53958956	+	protein_coding	HOXC12
ENSG00000113430	311.535	9.57611	2.35434	4.06743	4.75338e-05	0.00179946	5	1877412	1887236	-	protein_coding	IRX4
ENSG00000148948	36.4208	9.71404	2.32764	4.17335	3.0015e-05	0.00119969	11	40114202	41459773	-	protein_coding	LRRC4C
ENSG00000225573	37.2485	9.74786	2.31892	4.20363	2.62672e-05	0.00107997	7	66606737	66607107	-	processed_pseudogene	RPL35P5
ENSG00000222038	37.6624	9.76448	2.31469	4.21848	2.45952e-05	0.00102456	2	130611439	130658037	+	protein_coding	POTEJ
ENSG00000014257	1267.54	9.77621	1.61741	6.04436	1.50003e-09	3.64346e-07	3	132317368	132368302	+	protein_coding	ACP3
ENSG00000091181	50.8175	9.77695	1.97201	4.95787	7.12697e-07	5.80003e-05	3	3066323	3126613	-	protein_coding	IL5RA
ENSG00000184012	6949.26	9.7797	2.02458	4.83049	1.36197e-06	9.77402e-05	21	41464299	41531116	-	protein_coding	TMPRSS2
ENSG00000198354	38.4901	9.79716	2.30649	4.24765	2.16022e-05	0.000916818	X	126163498	126166289	-	protein_coding	DCAF12L2
ENSG00000047648	790.454	9.80127	1.61582	6.06583	1.31275e-09	3.34286e-07	X	11117650	11665920	-	protein_coding	ARHGAP6
ENSG00000106772	3492.1	9.81226	2.34489	4.18453	2.85751e-05	0.00115975	9	76611375	76906114	-	protein_coding	PRUNE2
ENSG00000233327	39.3179	9.82913	2.29861	4.27612	1.90176e-05	0.000824861	17	18513284	18519674	-	transcribed_unprocessed_pseudogene	USP32P2
ENSG00000188257	107.424	9.86577	1.89463	5.20722	1.91692e-07	2.11639e-05	1	19975430	19980416	-	protein_coding	PLA2G2A
ENSG00000131831	174.148	9.9167	1.9087	5.19553	2.04135e-07	2.19244e-05	X	17800048	17861337	-	protein_coding	RAI2
ENSG00000126890	41.8011	9.92105	2.27671	4.35763	1.3148e-05	0.000596498	X	154651971	154653579	-	protein_coding	CTAG2
ENSG00000166292	80.9676	9.97635	1.90754	5.22994	1.69561e-07	1.95404e-05	17	55719626	55732121	-	protein_coding	TMEM100
ENSG00000251491	43.4566	9.97927	2.26341	4.40895	1.03871e-05	0.00048662	2	158862310	158863285	+	transcribed_unprocessed_pseudogene	OR7E28P
ENSG00000229119	1541.42	9.98591	2.02243	4.93758	7.90967e-07	6.24389e-05	5	166382304	166382599	+	processed_pseudogene	RPLP0P9
ENSG00000011677	45.5259	10.0489	2.24806	4.47005	7.82024e-06	0.000385831	X	152166233	152451315	-	protein_coding	GABRA3
ENSG00000139220	63.8663	10.127	1.9234	5.26517	1.40056e-07	1.67516e-05	12	81257974	81759553	-	protein_coding	PPFIA2
ENSG00000242574	126.477	10.1311	2.30573	4.39387	1.11351e-05	0.000515547	6	32934628	32941028	-	protein_coding	HLA-DMB
ENSG00000213759	48.8369	10.1539	2.22604	4.56141	5.08108e-06	0.000277735	4	69199950	69214748	-	protein_coding	UGT2B11
ENSG00000159674	20190.8	10.1614	2.06343	4.9245	8.45747e-07	6.54542e-05	4	1166931	1208962	-	protein_coding	SPON2
ENSG00000143554	51.3202	10.2279	2.21129	4.62533	3.74e-06	0.000217085	1	153774353	153780157	+	protein_coding	SLC27A3
ENSG00000240253	51.3202	10.2279	2.21129	4.62533	3.74e-06	0.000217085	2	130690132	130702428	+	transcribed_unprocessed_pseudogene	FAR2P3
ENSG00000176566	53.3895	10.2869	2.19998	4.67589	2.92674e-06	0.000178407	8	87870746	87874015	-	protein_coding	DCAF4L2
ENSG00000186458	55.8727	10.3546	2.18746	4.73362	2.20555e-06	0.00014271	20	257723	261096	+	protein_coding	DEFB132
ENSG00000275011	56.7005	10.3765	2.18352	4.75219	2.01228e-06	0.000132928	17	8063935	8072533	+	unprocessed_pseudogene	ALOXE3P1
ENSG00000169083	680.31	10.3872	2.42846	4.27728	1.89187e-05	0.000822834	X	67544020	67730619	+	protein_coding	AR
ENSG00000111052	58.356	10.4193	2.17596	4.78839	1.68126e-06	0.000115408	12	80792519	80937934	-	protein_coding	LIN7A
ENSG00000185303	134.501	10.4194	1.8784	5.54697	2.90669e-08	4.68274e-06	10	79555851	79560407	-	protein_coding	SFTPA2
ENSG00000166840	432.182	10.4746	1.5292	6.84969	7.40117e-12	6.14998e-09	11	58905397	59043527	+	protein_coding	GLYATL1
ENSG00000286221	619.795	10.5349	1.53381	6.86842	6.49187e-12	5.69409e-09	16	80828735	81006894	-	protein_coding	NA
ENSG00000240738	63.3224	10.5407	2.15552	4.89009	1.00791e-06	7.6504e-05	8	33859479	33860223	-	processed_pseudogene	RPL6P22
ENSG00000183117	134.371	10.6004	2.16363	4.89938	9.61418e-07	7.33279e-05	8	2935352	4994972	-	protein_coding	CSMD1
ENSG00000268916	66.6334	10.6163	2.14352	4.95276	7.31691e-07	5.89385e-05	X	152753920	152760222	+	protein_coding	CSAG3
ENSG00000187474	68.7028	10.6616	2.13657	4.99007	6.03578e-07	5.17896e-05	19	51795156	51826190	+	protein_coding	FPR3
ENSG00000213401	68.7028	10.6616	2.13657	4.99007	6.03578e-07	5.17896e-05	X	152733756	152737669	+	protein_coding	MAGEA12
ENSG00000086205	3837.71	10.7543	2.81501	3.82033	0.000133275	0.00422441	11	49145091	49208638	-	protein_coding	FOLH1
ENSG00000139874	75.7386	10.806	2.1157	5.10753	3.26396e-07	3.16144e-05	14	38207903	38213067	+	protein_coding	SSTR1
ENSG00000141668	76.5664	10.8221	2.11348	5.12049	3.0475e-07	3.00712e-05	18	72536679	72638521	-	protein_coding	CBLN2
ENSG00000183305	76.5664	10.8221	2.11348	5.12049	3.0475e-07	3.00712e-05	X	152714585	152718607	+	protein_coding	MAGEA2B
ENSG00000165556	156.271	10.9004	2.12368	5.13279	2.85485e-07	2.85268e-05	13	27960917	27969315	-	protein_coding	CDX2
ENSG00000273777	133.414	10.9675	1.83928	5.96293	2.47753e-09	5.50919e-07	19	44501676	44529788	-	protein_coding	CEACAM20
ENSG00000140506	451.965	10.9705	1.55328	7.0628	1.63177e-12	2.14686e-09	15	74812715	74825757	+	protein_coding	LMAN1L
ENSG00000124721	162.939	10.9709	1.82514	6.01098	1.844e-09	4.21929e-07	6	38715310	39030792	+	protein_coding	DNAH8
ENSG00000011114	85.6715	10.988	2.09186	5.25276	1.49838e-07	1.75233e-05	14	93237549	93333092	-	protein_coding	BTBD7
ENSG00000239402	86.0854	10.9951	2.09098	5.25836	1.45342e-07	1.71243e-05	2	130439284	130440296	-	transcribed_unprocessed_pseudogene	CYP4F62P
ENSG00000131771	839.064	11.0617	1.54273	7.17021	7.48807e-13	1.07474e-09	17	39626739	39636626	+	protein_coding	PPP1R1B
ENSG00000175928	236.883	11.2692	1.81559	6.20691	5.40357e-10	1.60965e-07	3	3799430	3849834	+	protein_coding	LRRN1
ENSG00000211689	114.643	11.4167	2.04529	5.58193	2.37858e-08	3.91178e-06	7	38257878	38265678	-	TR_C_gene	TRGC1
ENSG00000227191	134.095	11.6465	2.02506	5.75119	8.86187e-09	1.7273e-06	7	38239579	38249572	-	TR_C_gene	TRGC2
ENSG00000165125	2212.64	11.6677	1.51955	7.67838	1.61119e-14	5.08748e-11	7	142871207	142885745	-	protein_coding	TRPV6
ENSG00000155495	156.444	11.8721	2.00791	5.91266	3.36622e-09	7.34806e-07	X	141903893	141909374	+	protein_coding	MAGEC1
ENSG00000134240	784.822	12.1005	1.8352	6.5936	4.29292e-11	2.29175e-08	1	119748001	119768905	-	protein_coding	HMGCS2
ENSG00000078898	184.587	12.1137	1.99212	6.08081	1.19578e-09	3.14648e-07	20	33007703	33023703	+	protein_coding	BPIFB2
ENSG00000163331	1301.3	12.2657	1.84716	6.64029	3.13063e-11	1.97706e-08	2	158795316	158862781	+	protein_coding	DAPL1
ENSG00000105707	948.873	12.551	1.63158	7.69255	1.44233e-14	5.08748e-11	19	35040505	35066573	+	protein_coding	HPN
ENSG00000268606	252.048	12.5675	1.96845	6.38449	1.71971e-10	6.96172e-08	X	152749862	152753884	-	protein_coding	MAGEA2
ENSG00000144339	1686.96	12.7372	1.95358	6.51994	7.03355e-11	3.36502e-08	2	191949042	192194933	-	protein_coding	TMEFF2
ENSG00000167751	5019.16	12.7458	2.17022	5.87304	4.27881e-09	8.77323e-07	19	50861567	50880567	+	protein_coding	KLK2
ENSG00000103460	404.4	12.7855	1.75689	7.27733	3.40482e-13	5.97281e-10	16	52436416	52547802	-	protein_coding	TOX3
ENSG00000096088	312.887	12.8819	1.95577	6.58661	4.4999e-11	2.29175e-08	6	41736710	41754109	-	protein_coding	PGC
ENSG00000289746	468.503	13.4676	1.93822	6.94845	3.6932e-12	3.64427e-09	7	38259642	38273636	-	protein_coding	TARP
ENSG00000196091	526.445	13.6366	1.93432	7.04981	1.79164e-12	2.17588e-09	12	101568352	101686028	+	protein_coding	MYBPC1
ENSG00000150594	824.847	14.2866	1.92288	7.42979	1.0877e-13	2.45322e-10	10	111077028	111080907	+	protein_coding	ADRA2A
ENSG00000142515	41836.1	18.7807	2.03682	9.22062	2.95374e-20	4.66336e-16	19	50854914	50860764	+	protein_coding	KLK3
