# Supplementary material for: Novel Afro-Caribbean Prostate Cancer Model Reveals Ancestry-Specific Drug Vulnerabilities with Therapeutic Implications for Black Patients
Source: Cancer Res Commun. 2025 Oct 3;5(10):1758–70. doi: 10.1158/2767-9764.CRC-25-0254 (PMC12490968; doi:10.1158/2767-9764.CRC-25-0254)
Supplement: Supplementary Table 3 — DEGs: Black-derived vs White-derived PCa Lines. This table documents the 633 genes differentially expressed between Black-derived (ACRJ-PC28 and MDA-PCA-2b) and White-derived (DU-145 and PC-3) PCa cell lines. The data includes gene identifiers, annotations, expression fold changes, statistical significance values, and functional pathway associations. The table highlights genes consistently underexpressed in Black-derived cell lines, including TNFRSF14 and other genes involved in androgen signaling, DNA damage repair, and growth factor pathways that may contribute to the observed ancestry-dependent differences in drug sensitivity, particularly to androgen-targeted therapies and PARP inhibitors. [file crc-25-0254_supplementary_table_3_supps3.xlsx]

## Sheet: DEGs_-_Annotated_DESeq2_result_
Supplemental 3:
GeneID	Base mean	log2(FC)	StdErr	Wald-Stats	P-value	P-adj	Chromosome	Start	End	Strand	Feature	Gene name
ENSG00000128422	49674.5	-29.7495	5.64909	-5.26625	1.39235e-07	1.67516e-05	17	41619441	41624842	-	protein_coding	KRT17
ENSG00000205420	20292.7	-28.5614	5.64909	-5.05593	4.28292e-07	3.93132e-05	12	52487175	52493257	-	protein_coding	KRT6A
ENSG00000186081	18172.5	-28.194	5.64909	-4.99089	6.01024e-07	5.17896e-05	12	52514574	52520530	-	protein_coding	KRT5
ENSG00000118971	3005.72	-25.9358	4.08292	-6.35228	2.12146e-10	7.61219e-08	12	4269770	4305353	+	protein_coding	CCND2
ENSG00000073756	2812.57	-25.8545	3.58926	-7.20331	5.87687e-13	9.2784e-10	1	186671790	186680922	-	protein_coding	PTGS2
ENSG00000167754	2257.43	-25.527	3.99377	-6.3917	1.64053e-10	6.89541e-08	19	50943302	50953093	-	protein_coding	KLK5
ENSG00000115008	1915.57	-25.3278	3.91688	-6.46631	1.00422e-10	4.52988e-08	2	112773924	112784493	-	protein_coding	IL1A
ENSG00000197632	3346.27	-24.9554	3.76998	-6.61949	3.60434e-11	2.1076e-08	18	63871691	63903888	+	protein_coding	SERPINB2
ENSG00000169509	1182.82	-24.6703	4.41702	-5.58528	2.33319e-08	3.91178e-06	1	152514481	152516008	+	protein_coding	CRCT1
ENSG00000264230	1141.68	-24.6249	3.71461	-6.6292	3.375e-11	2.04941e-08	10	46375626	46391784	+	protein_coding	ANXA8L1
ENSG00000163453	994.452	-24.4343	3.67033	-6.65724	2.79024e-11	1.91532e-08	4	57030772	57110385	-	protein_coding	IGFBP7
ENSG00000183688	842.806	-24.2052	3.89547	-6.21368	5.17575e-10	1.57144e-07	17	439977	445939	-	protein_coding	RFLNB
ENSG00000169469	1306.78	-24.0232	4.43115	-5.42145	5.91173e-08	8.56279e-06	1	153031202	153032900	+	protein_coding	SPRR1B
ENSG00000204592	745.807	-23.9738	4.35167	-5.50912	3.60641e-08	5.63743e-06	6	30489508	30494194	+	protein_coding	HLA-E
ENSG00000082074	670.309	-23.8996	3.64236	-6.56157	5.32428e-11	2.62687e-08	5	39105251	39274528	-	protein_coding	FYB1
ENSG00000198729	657.619	-23.8679	3.69978	-6.45118	1.10982e-10	4.86716e-08	6	150143043	150250392	+	protein_coding	PPP1R14C
ENSG00000163207	998.63	-23.8176	3.74757	-6.35548	2.07782e-10	7.61219e-08	1	152908545	152911886	+	protein_coding	IVL
ENSG00000185479	571.289	-23.683	4.31441	-5.48929	4.03555e-08	6.24639e-06	12	52446650	52452146	-	protein_coding	KRT6B
ENSG00000179593	432.673	-23.2961	4.27633	-5.44768	5.10309e-08	7.6731e-06	17	8039033	8049134	+	protein_coding	ALOX15B
ENSG00000073737	1116.07	-23.2499	3.63852	-6.38993	1.65965e-10	6.89541e-08	2	169064788	169096167	+	protein_coding	DHRS9
ENSG00000022556	410.116	-23.23	4.26912	-5.44141	5.28616e-08	7.87338e-06	19	54953129	55001142	+	protein_coding	NLRP2
ENSG00000070190	424.404	-23.2094	3.66524	-6.33229	2.41543e-10	8.3903e-08	4	99816826	99870190	+	protein_coding	DAPP1
ENSG00000163209	390.548	-23.1622	4.26258	-5.43384	5.51535e-08	8.06262e-06	1	153001746	153003856	+	protein_coding	SPRR3
ENSG00000204389	377.628	-23.1136	4.44435	-5.20068	1.98556e-07	2.14713e-05	6	31815542	31817946	+	protein_coding	HSPA1A
ENSG00000116183	371.519	-23.0978	3.63606	-6.35243	2.11942e-10	7.61219e-08	1	176463170	176845601	+	protein_coding	PAPPA2
ENSG00000205978	339.617	-22.9766	3.8054	-6.0379	1.56137e-09	3.73498e-07	14	24399002	24419283	+	protein_coding	NYNRIN
ENSG00000163661	331.834	-22.9427	3.62488	-6.32921	2.46415e-10	8.3903e-08	3	157436849	157443633	+	protein_coding	PTX3
ENSG00000167617	464.687	-22.8891	4.28601	-5.34041	9.27374e-08	1.23168e-05	19	54465025	54473296	-	protein_coding	CDC42EP5
ENSG00000171401	317.813	-22.8723	3.71315	-6.15982	7.28299e-10	2.05328e-07	17	41500980	41505705	-	protein_coding	KRT13
ENSG00000178363	307.075	-22.839	4.23114	-5.39784	6.74494e-08	9.59362e-06	10	5524960	5526771	+	protein_coding	CALML3
ENSG00000048740	294.776	-22.779	3.60022	-6.32712	2.49775e-10	8.3903e-08	10	10798396	11336675	+	protein_coding	CELF2
ENSG00000133135	290.509	-22.7639	3.74302	-6.0817	1.18916e-09	3.14648e-07	X	106693793	106797016	+	protein_coding	RNF128
ENSG00000110203	250.153	-22.5614	3.8559	-5.85114	4.88226e-09	9.88219e-07	11	72114868	72139892	+	protein_coding	FOLR3
ENSG00000163071	242.271	-22.5139	4.20149	-5.35855	8.38922e-08	1.1418e-05	4	52051303	52097299	+	protein_coding	SPATA18
ENSG00000234964	218.553	-22.3734	4.4113	-5.07184	3.93985e-07	3.65896e-05	11	59781317	59781722	-	processed_pseudogene	FABP5P7
ENSG00000140519	914.172	-22.3671	3.74548	-5.97177	2.34695e-09	5.29337e-07	15	89471397	89496589	-	protein_coding	RHCG
ENSG00000135443	217.06	-22.3161	4.04601	-5.51558	3.4763e-08	5.48839e-06	12	52360005	52367481	-	protein_coding	KRT85
ENSG00000283167	181.764	-22.1291	4.16835	-5.30884	1.10325e-07	1.4108e-05	2	110321401	110348941	+	unprocessed_pseudogene	NA
ENSG00000115828	177.494	-22.0949	3.65056	-6.05248	1.42637e-09	3.51867e-07	2	37342826	37373322	+	protein_coding	QPCT
ENSG00000204379	176.662	-22.085	3.93984	-5.60555	2.07591e-08	3.62148e-06	X	52495807	52500812	+	protein_coding	XAGE1A
ENSG00000170523	168.196	-22.0205	3.84703	-5.72402	1.04034e-08	1.95535e-06	12	52314300	52321398	-	protein_coding	KRT83
ENSG00000219928	166.597	-22.0067	4.38728	-5.01602	5.27533e-07	4.62705e-05	9	87525301	87525475	+	processed_pseudogene	NA
ENSG00000128710	159.453	-21.9445	4.15474	-5.2818	1.27919e-07	1.60285e-05	2	176108789	176119937	+	protein_coding	HOXD10
ENSG00000151789	152.109	-21.8824	3.70788	-5.90158	3.60028e-09	7.68124e-07	3	21412217	22373321	-	protein_coding	ZNF385D
ENSG00000189433	151.635	-21.8658	3.69908	-5.91114	3.39757e-09	7.34806e-07	1	34759739	34762327	+	protein_coding	GJB4
ENSG00000078098	146.148	-21.8346	4.14622	-5.26614	1.39319e-07	1.67516e-05	2	162170683	162245151	-	protein_coding	FAP
ENSG00000100842	160.804	-21.7606	4.15559	-5.23646	1.63688e-07	1.90023e-05	14	23356402	23365752	-	protein_coding	EFS
ENSG00000177370	132.148	-21.6952	4.37034	-4.9642	6.89854e-07	5.70231e-05	17	997128	1003671	+	protein_coding	TIMM22
ENSG00000218175	128.366	-21.6565	3.87193	-5.59321	2.2291e-08	3.80128e-06	2	176200907	176201252	-	processed_pseudogene	NA
ENSG00000203837	121.258	-21.5824	4.12959	-5.22628	1.72952e-07	1.97867e-05	10	116427846	116477957	+	protein_coding	PNLIPRP3
ENSG00000165799	118.393	-21.5496	4.12786	-5.22053	1.78413e-07	2.01199e-05	14	21042315	21044234	+	protein_coding	RNASE7
ENSG00000170323	114.641	-21.4944	4.36172	-4.92796	8.30929e-07	6.46241e-05	8	81478418	81483236	-	protein_coding	FABP4
ENSG00000285283	114.077	-21.4938	4.36146	-4.92813	8.30205e-07	6.46241e-05	11	31812390	32104665	+	protein_coding	NA
ENSG00000128713	110.246	-21.4485	4.12223	-5.20312	1.95971e-07	2.13799e-05	2	176104215	176109754	+	protein_coding	HOXD11
ENSG00000259660	105.328	-21.3846	4.3299	-4.93881	7.85992e-07	6.24389e-05	15	101751552	101764961	+	transcribed_unprocessed_pseudogene	DNM1P47
ENSG00000257520	99.2038	-21.3023	4.32723	-4.92286	8.52906e-07	6.56862e-05	14	36473206	36521149	-	protein_coding	SFTA3
ENSG00000198797	86.9694	-21.1284	4.35085	-4.85615	1.19687e-06	8.87148e-05	1	177170957	177282422	+	protein_coding	BRINP2
ENSG00000179886	86.1744	-21.1214	4.10642	-5.14352	2.69638e-07	2.76432e-05	8	143597830	143603224	+	protein_coding	TIGD5
ENSG00000145734	81.8867	-21.0441	4.34925	-4.83856	1.30786e-06	9.49941e-05	5	71455650	71567820	+	protein_coding	BDP1
ENSG00000281991	241.002	-20.8987	4.20086	-4.97488	6.52895e-07	5.48293e-05	16	30740641	30745196	+	protein_coding	TMEM265
ENSG00000259295	73.2712	-20.8919	3.72764	-5.6046	2.08737e-08	3.62148e-06	15	85191437	85202009	+	transcribed_unprocessed_pseudogene	CSPG4P12
ENSG00000102243	72.7467	-20.8881	4.09914	-5.09571	3.4743e-07	3.32318e-05	X	136532214	136556807	+	protein_coding	VGLL1
ENSG00000197641	72.2964	-20.8827	4.09895	-5.09464	3.4941e-07	3.32318e-05	18	63586988	63604639	+	protein_coding	SERPINB13
ENSG00000134827	68.3254	-20.8055	4.09744	-5.07767	3.82094e-07	3.59077e-05	11	59852799	59866489	-	protein_coding	TCN1
ENSG00000127252	66.5441	-20.7689	4.31951	-4.80816	1.52327e-06	0.000106886	3	193241127	193277738	+	protein_coding	PLAAT1
ENSG00000204231	64.9112	-20.7289	4.31972	-4.79867	1.59723e-06	0.000110118	6	33193587	33200665	-	protein_coding	RXRB
ENSG00000235174	78.4983	-20.6279	4.34865	-4.74352	2.10041e-06	0.000137599	6	73373107	73373263	-	processed_pseudogene	RPL39P3
ENSG00000170373	52.5205	-20.4463	4.35504	-4.69487	2.66777e-06	0.000164526	20	23747561	23751268	-	protein_coding	CST1
ENSG00000087245	51.4999	-20.4285	4.09672	-4.98654	6.14691e-07	5.24581e-05	16	55389699	55506691	+	protein_coding	MMP2
ENSG00000121742	51.3771	-20.4237	4.09676	-4.98532	6.18592e-07	5.25072e-05	13	20221961	20232365	-	protein_coding	GJB6
ENSG00000264350	50.6225	-20.398	4.32694	-4.71418	2.42684e-06	0.000152649	18	54406888	54407114	-	processed_pseudogene	SNRPGP2
ENSG00000225108	50.8262	-20.3741	4.35648	-4.67673	2.9148e-06	0.000178367	2	109986938	109988394	-	processed_pseudogene	ZBTB45P1
ENSG00000157570	49.3103	-20.3636	3.83291	-5.31285	1.07925e-07	1.39666e-05	11	44726464	44932423	+	protein_coding	TSPAN18
ENSG00000234648	48.5673	-20.3385	4.35901	-4.66586	3.07328e-06	0.000184491	14	98973313	98973471	+	processed_pseudogene	NA
ENSG00000112837	48.143	-20.3374	4.09818	-4.96253	6.95804e-07	5.72154e-05	6	84687350	84764598	-	protein_coding	TBX18
ENSG00000078053	46.5401	-20.2597	4.33173	-4.67706	2.91021e-06	0.000178367	7	38383703	38631420	-	protein_coding	AMPH
ENSG00000186310	44.6141	-20.1504	4.36476	-4.61662	3.90035e-06	0.00022474	X	93670929	93673578	-	protein_coding	NAP1L3
ENSG00000259040	40.0963	-20.0828	4.37398	-4.59141	4.40261e-06	0.000246484	6	7881521	8064364	-	protein_coding	BLOC1S5-TXNDC5
ENSG00000262660	38.9668	-20.044	4.37685	-4.57954	4.65991e-06	0.000259052	17	81703370	81720539	+	protein_coding	NA
ENSG00000253797	37.5587	-19.9974	4.34999	-4.59711	4.28397e-06	0.000242421	13	52024690	52033600	+	protein_coding	UTP14C
ENSG00000146374	37.5587	-19.9974	4.34999	-4.59711	4.28397e-06	0.000242421	6	127118670	127199481	+	protein_coding	RSPO3
ENSG00000174963	37.5587	-19.9974	4.34999	-4.59711	4.28397e-06	0.000242421	3	147386045	147406809	-	protein_coding	ZIC4
ENSG00000152977	80.4245	-19.9719	4.32063	-4.62244	3.79257e-06	0.00021933	3	147393421	147510293	+	protein_coding	ZIC1
ENSG00000184937	80.4956	-19.9711	3.98708	-5.00896	5.47251e-07	4.77348e-05	11	32387774	32435564	-	protein_coding	WT1
ENSG00000173349	35.9845	-19.9483	4.11569	-4.84689	1.2541e-06	9.16654e-05	2	127701496	127705242	+	protein_coding	SFT2D3
ENSG00000276345	36.1431	-19.942	4.38505	-4.54772	5.4229e-06	0.000290322	KI270721.1	2584	11802	+	protein_coding	NA
ENSG00000167157	35.5174	-19.9211	4.35643	-4.5728	4.8125e-06	0.000265664	9	129665646	129722674	+	protein_coding	PRRX2
ENSG00000129455	101.462	-19.9173	3.70429	-5.37682	7.58116e-08	1.04079e-05	19	50996006	51002711	-	protein_coding	KLK8
ENSG00000157873	35.5784	-19.9142	4.38698	-4.53939	5.6416e-06	0.000298891	1	2555638	2565382	+	protein_coding	TNFRSF14
ENSG00000256812	49.6168	-19.9091	4.09728	-4.8591	1.17924e-06	8.82359e-05	16	55566683	55567687	+	protein_coding	CAPNS2
ENSG00000282785	32.19	-19.7754	4.40059	-4.4938	6.99636e-06	0.000355172	2	110279605	110285681	+	transcribed_unprocessed_pseudogene	MALLP1
ENSG00000204959	32.1772	-19.7548	4.1272	-4.78649	1.6972e-06	0.000115998	7	144272444	144286966	-	unprocessed_pseudogene	ARHGEF34P
ENSG00000183378	31.2766	-19.7526	4.13033	-4.78233	1.73278e-06	0.000117412	11	7689436	7706477	-	protein_coding	OVCH2
ENSG00000185467	30.7035	-19.734	4.13268	-4.77512	1.79601e-06	0.000121177	7	99173571	99250075	-	protein_coding	KPNA7
ENSG00000163216	30.376	-19.7211	4.13408	-4.77037	1.83889e-06	0.000122499	1	153039731	153041931	-	protein_coding	SPRR2D
ENSG00000250273	29.931	-19.6873	4.41202	-4.4622	8.11239e-06	0.000394087	5	107195155	107195332	+	processed_pseudogene	PSMC1P5
ENSG00000226268	29.931	-19.6873	4.41202	-4.4622	8.11239e-06	0.000394087	11	49433479	49434438	-	processed_pseudogene	NA
ENSG00000214216	29.3663	-19.6625	4.41524	-4.45333	8.45504e-06	0.000406976	3	158962927	159266307	+	protein_coding	IQCJ
ENSG00000016602	28.4109	-19.6305	4.1435	-4.73766	2.162e-06	0.000140468	1	86547077	86580754	+	protein_coding	CLCA4
ENSG00000164825	28.1653	-19.6114	4.14481	-4.73154	2.22818e-06	0.000143585	8	6870591	6877936	-	protein_coding	DEFB1
ENSG00000267453	27.9606	-19.6109	4.14593	-4.73017	2.24328e-06	0.000143971	19	15852110	15863802	-	transcribed_unprocessed_pseudogene	CLEC4OP
ENSG00000101825	27.8378	-19.6047	4.14661	-4.72788	2.26877e-06	0.000145018	X	3308564	3346652	-	protein_coding	MXRA5
ENSG00000284981	28.2881	-19.5847	4.14415	-4.72587	2.29134e-06	0.00014587	7	102537918	102543696	-	protein_coding	UPK3BL2
ENSG00000183246	26.9443	-19.5438	4.39912	-4.44265	8.88573e-06	0.000425115	22	21545665	21551461	-	protein_coding	RIMBP3C
ENSG00000262461	26.536	-19.5283	4.4021	-4.43614	9.15881e-06	0.000433233	7	73075971	73086038	-	protein_coding	SPDYE9
ENSG00000164484	61.7344	-19.4896	4.09581	-4.75842	1.95115e-06	0.000129432	6	130366016	130443067	+	protein_coding	TMEM200A
ENSG00000176692	21.4105	-19.2454	4.19709	-4.58542	4.53066e-06	0.000252756	16	86566828	86569728	+	protein_coding	FOXC2
ENSG00000224769	20.6327	-19.205	4.20663	-4.56542	4.98505e-06	0.00027423	3	195614946	195620233	+	unprocessed_pseudogene	MUC20P1
ENSG00000007038	20.3052	-19.1796	4.21056	-4.55513	5.23542e-06	0.000283072	16	2817179	2826304	+	protein_coding	PRSS21
ENSG00000169474	19.2818	-19.1143	4.22391	-4.52526	6.03226e-06	0.000317458	1	152984080	152985814	+	protein_coding	SPRR1A
ENSG00000241794	18.5858	-19.0668	4.23399	-4.50327	6.69142e-06	0.000342258	1	153056119	153057512	-	protein_coding	SPRR2A
ENSG00000267303	18.5858	-19.0668	4.23399	-4.50327	6.69142e-06	0.000342258	19	10315470	10320678	-	protein_coding	NA
ENSG00000166960	18.2583	-19.0365	4.23905	-4.49074	7.09777e-06	0.000359165	18	32937401	33441101	-	protein_coding	CCDC178
ENSG00000274487	17.808	-19.0079	4.24636	-4.47628	7.59565e-06	0.000377107	17	38195871	38257152	-	transcribed_unprocessed_pseudogene	NPEPPSP1
ENSG00000103489	17.7671	-19.0048	4.24705	-4.47483	7.64723e-06	0.000378478	16	17101768	17470960	-	protein_coding	XYLT1
ENSG00000186007	16.7436	-18.9241	4.26543	-4.43662	9.13829e-06	0.000433233	1	205381377	205455954	-	protein_coding	LEMD1
ENSG00000188133	30.6185	-18.8671	4.3771	-4.31041	1.6295e-05	0.00071862	9	32783539	32789201	+	protein_coding	TMEM215
ENSG00000182916	16.5389	-18.751	4.26942	-4.39193	1.12348e-05	0.000518639	X	103330228	103332326	+	protein_coding	TCEAL7
ENSG00000170298	35.2885	-18.0613	4.11752	-4.38645	1.15216e-05	0.000530332	17	20449394	20467539	-	protein_coding	LGALS9B
ENSG00000188373	18.2993	-17.9333	4.23841	-4.23115	2.32497e-05	0.000971944	10	84173800	84185294	+	protein_coding	GPR15LG
ENSG00000171587	23.3346	-17.529	4.17829	-4.19525	2.72566e-05	0.00111484	21	40010998	40847158	-	protein_coding	DSCAM
ENSG00000164318	23.3346	-17.529	4.17829	-4.19525	2.72566e-05	0.00111484	5	38258408	38465480	+	protein_coding	EGFLAM
ENSG00000171403	22.0246	-17.4326	4.19057	-4.15995	3.18315e-05	0.00125684	17	41565835	41572059	-	protein_coding	KRT9
ENSG00000205426	18451.4	-16.3017	3.24685	-5.02077	5.14638e-07	4.53917e-05	12	52285912	52291534	-	protein_coding	KRT81
ENSG00000135046	15662	-16.0654	2.84707	-5.64276	1.67343e-08	3.07211e-06	9	73151864	73170393	+	protein_coding	ANXA1
ENSG00000166396	6419.77	-14.7787	3.21384	-4.59844	4.25667e-06	0.000242421	18	63752934	63805376	+	protein_coding	SERPINB7
ENSG00000244509	6304.41	-14.7524	2.74116	-5.38182	7.37358e-08	1.03021e-05	22	39014256	39020352	+	protein_coding	APOBEC3C
ENSG00000102024	5346.28	-14.5148	2.32803	-6.23479	4.52393e-10	1.40047e-07	X	115561173	115650861	+	protein_coding	PLS3
ENSG00000125538	5011.67	-14.4213	3.35133	-4.30316	1.68379e-05	0.000740493	2	112829750	112836816	-	protein_coding	IL1B
ENSG00000197956	25123.6	-14.4196	2.05946	-7.00164	2.5298e-12	2.6627e-09	1	153534598	153536244	-	protein_coding	S100A6
ENSG00000142156	4503.17	-14.267	3.07592	-4.63827	3.51332e-06	0.000206971	21	45981769	46005050	+	protein_coding	COL6A1
ENSG00000183853	3082.39	-13.72	2.5516	-5.37704	7.57204e-08	1.04079e-05	1	157993272	158100262	+	protein_coding	KIRREL1
ENSG00000136155	2697.66	-13.528	3.2744	-4.13144	3.60491e-05	0.00140877	13	77535673	77645263	+	protein_coding	SCEL
ENSG00000084207	13154.9	-13.4537	2.39571	-5.61575	1.95708e-08	3.47742e-06	11	67583741	67586656	+	protein_coding	GSTP1
ENSG00000171992	2261.79	-13.2734	2.57485	-5.15502	2.53606e-07	2.65161e-05	5	150601079	150659207	+	protein_coding	SYNPO
ENSG00000023171	2258.33	-13.2712	3.13083	-4.23889	2.24628e-05	0.000948244	11	123358427	123627774	+	protein_coding	GRAMD1B
ENSG00000135480	33830.7	-13.0323	1.85397	-7.02942	2.07396e-12	2.33883e-09	12	52232519	52252186	+	protein_coding	KRT7
ENSG00000135074	1804.92	-12.9481	2.40133	-5.39205	6.96586e-08	9.81938e-06	5	157395533	157575775	-	protein_coding	ADAM19
ENSG00000022267	1473.16	-12.6545	2.65258	-4.77065	1.83634e-06	0.000122499	X	136146701	136211359	+	protein_coding	FHL1
ENSG00000109113	1392.56	-12.5739	2.38709	-5.26744	1.38336e-07	1.67516e-05	17	28714280	28718429	-	protein_coding	RAB34
ENSG00000146242	1313.28	-12.49	2.52931	-4.9381	7.88872e-07	6.24389e-05	6	82363205	82367420	+	protein_coding	TPBG
ENSG00000109321	6859.83	-12.4668	2.6689	-4.67113	2.99552e-06	0.000181897	4	74445135	74455005	+	protein_coding	AREG
ENSG00000112531	1247.28	-12.4144	2.3761	-5.22467	1.74464e-07	1.98161e-05	6	163413999	163578592	+	protein_coding	QKI
ENSG00000169594	1215.45	-12.3781	2.75692	-4.48982	7.12838e-06	0.000359562	15	83255883	83284664	-	protein_coding	BNC1
ENSG00000164176	1212.79	-12.3742	3.40469	-3.63446	0.000278559	0.00785337	5	83940553	84384880	-	protein_coding	EDIL3
ENSG00000122862	1198.94	-12.3576	3.43258	-3.60009	0.000318104	0.00871915	10	69088102	69104805	+	protein_coding	SRGN
ENSG00000026025	14606.3	-12.3545	2.05129	-6.02279	1.71431e-09	3.98022e-07	10	17228240	17237593	+	protein_coding	VIM
ENSG00000173482	1169.95	-12.3225	2.32147	-5.30805	1.10805e-07	1.4108e-05	18	7566781	8406861	+	protein_coding	PTPRM
ENSG00000163565	1107.67	-12.2443	2.93007	-4.17883	2.93016e-05	0.00118014	1	158999967	159055155	+	protein_coding	IFI16
ENSG00000153250	1094.43	-12.227	2.36917	-5.16089	2.45784e-07	2.58696e-05	2	160272150	160493807	-	protein_coding	RBMS1
ENSG00000198121	1069.48	-12.1926	2.50993	-4.85775	1.18729e-06	8.84194e-05	9	110873262	111038470	-	protein_coding	LPAR1
ENSG00000105810	1054.51	-12.1736	2.41714	-5.03635	4.74485e-07	4.30983e-05	7	92604920	92836573	-	protein_coding	CDK6
ENSG00000065833	985.898	-12.0763	2.36135	-5.11413	3.15186e-07	3.0717e-05	6	83210401	83431051	-	protein_coding	ME1
ENSG00000277586	950.714	-12.0228	3.07801	-3.90603	9.38265e-05	0.00317882	8	24950954	24956721	-	protein_coding	NEFL
ENSG00000167601	8391.07	-11.9345	1.90348	-6.2698	3.61509e-10	1.1415e-07	19	41219222	41261766	+	protein_coding	AXL
ENSG00000140937	873.351	-11.9009	3.3275	-3.57654	0.000348178	0.00944508	16	64943752	65126112	-	protein_coding	CDH11
ENSG00000157227	7409.72	-11.8901	1.89435	-6.27665	3.45955e-10	1.11468e-07	14	22836559	22849041	+	protein_coding	MMP14
ENSG00000163220	855.234	-11.871	3.20432	-3.70469	0.000211647	0.0062692	1	153357853	153361023	+	protein_coding	S100A9
ENSG00000141753	8984.75	-11.8355	1.93185	-6.1265	8.9831e-10	2.48816e-07	17	40443449	40457725	+	protein_coding	IGFBP4
ENSG00000116729	821.464	-11.8127	2.31429	-5.10422	3.32153e-07	3.19758e-05	1	68098472	68233120	-	protein_coding	WLS
ENSG00000187498	786.882	-11.7496	2.50236	-4.6954	2.66087e-06	0.000164526	13	110148962	110307202	-	protein_coding	COL4A1
ENSG00000148346	28484.4	-11.691	3.15875	-3.70114	0.000214631	0.00633454	9	128149070	128153453	+	protein_coding	LCN2
ENSG00000122861	20611.9	-11.6604	1.75379	-6.64869	2.95713e-11	1.9453e-08	10	73909176	73917496	+	protein_coding	PLAU
ENSG00000152661	735.077	-11.6526	2.59631	-4.48815	7.18455e-06	0.000360686	6	121435594	121449727	+	protein_coding	GJA1
ENSG00000185222	725.502	-11.6343	2.66615	-4.3637	1.27878e-05	0.000582742	X	103356488	103358462	+	protein_coding	TCEAL9
ENSG00000205683	723.973	-11.6294	3.30933	-3.51413	0.0004412	0.0114092	14	72609033	72894101	-	protein_coding	DPF3
ENSG00000105825	711.381	-11.6048	2.56974	-4.51593	6.30406e-06	0.000327287	7	93885395	93890753	-	protein_coding	TFPI2
ENSG00000139146	679.279	-11.5394	2.50485	-4.60682	4.08882e-06	0.000234743	12	31280583	31327058	-	protein_coding	SINHCAF
ENSG00000150630	647.929	-11.4693	2.69697	-4.25264	2.11265e-05	0.000903917	4	176683537	176792922	-	protein_coding	VEGFC
ENSG00000116962	644.108	-11.4606	2.40165	-4.77196	1.82438e-06	0.000122499	1	235975829	236065109	-	protein_coding	NID1
ENSG00000102287	613.721	-11.3926	3.46177	-3.29098	0.000998386	0.0220455	X	151953123	151974680	-	protein_coding	GABRE
ENSG00000177494	602.153	-11.3652	3.25457	-3.49208	0.000479283	0.0120685	3	111592899	111595346	-	protein_coding	ZBED2
ENSG00000149527	2254.56	-11.3419	2.8663	-3.95696	7.59092e-05	0.00262819	1	2425979	2505532	+	protein_coding	PLCH2
ENSG00000091656	592.548	-11.3406	3.01005	-3.76757	0.000164845	0.00503915	8	76681238	76867281	+	protein_coding	ZFHX4
ENSG00000138271	573.1	-11.2938	2.9831	-3.78592	0.000153141	0.00474076	3	151294085	151316820	-	protein_coding	GPR87
ENSG00000152894	559.216	-11.2578	3.40799	-3.30335	0.000955362	0.021282	6	127968784	128520616	-	protein_coding	PTPRK
ENSG00000134184	552.395	-11.2407	3.12424	-3.59791	0.000320783	0.00877734	1	109687813	109709039	+	protein_coding	GSTM1
ENSG00000198585	518.468	-11.149	2.32972	-4.78555	1.70517e-06	0.00011604	3	131381670	131388830	+	protein_coding	NUDT16
ENSG00000154764	512.35	-11.1318	3.07	-3.62599	0.000287861	0.00808673	3	13816257	13880071	-	protein_coding	WNT7A
ENSG00000147100	505.398	-11.1107	2.45701	-4.52203	6.12508e-06	0.000321272	X	74421492	74533917	+	protein_coding	SLC16A2
ENSG00000169429	464.618	-10.9904	2.43403	-4.5153	6.32269e-06	0.000327287	4	73740518	73743716	+	protein_coding	CXCL8
ENSG00000189280	462.788	-10.9855	3.41466	-3.21715	0.00129469	0.0271816	1	34755046	34758512	+	protein_coding	GJB5
ENSG00000206190	460.572	-10.9773	3.064	-3.58265	0.000340122	0.00925835	15	25677272	25865184	-	protein_coding	ATP10A
ENSG00000168497	455.616	-10.9626	3.35971	-3.26297	0.00110253	0.0239103	2	191834309	191847088	-	protein_coding	CAVIN2
ENSG00000112559	454.966	-10.9615	2.82419	-3.88128	0.000103907	0.00342448	6	41636881	41654244	+	protein_coding	MDFI
ENSG00000138944	448.803	-10.94	3.32363	-3.29158	0.000996267	0.0220435	22	44243664	44312951	-	protein_coding	SHISAL1
ENSG00000154277	3136.8	-10.9315	3.56203	-3.06891	0.00214838	0.0406212	4	41256412	41268455	+	protein_coding	UCHL1
ENSG00000164099	442.979	-10.9232	2.71801	-4.01881	5.84921e-05	0.00212723	4	118280037	118353003	-	protein_coding	PRSS12
ENSG00000180537	442.943	-10.9201	3.29048	-3.3187	0.000904369	0.0203683	6	13924445	13980310	+	protein_coding	RNF182
ENSG00000111716	6857.53	-10.9015	1.35011	-8.07452	6.77445e-16	5.34775e-12	12	21635341	21757857	-	protein_coding	LDHB
ENSG00000172716	435.493	-10.8962	2.79618	-3.89681	9.74663e-05	0.00326709	17	35350304	35373701	-	protein_coding	SLFN11
ENSG00000131435	430.531	-10.8806	3.08365	-3.52849	0.000417942	0.0109975	5	132257695	132273454	+	protein_coding	PDLIM4
ENSG00000171451	427.926	-10.8709	3.54516	-3.0664	0.0021665	0.0408835	18	67506586	67516720	-	protein_coding	DSEL
ENSG00000138772	3809.98	-10.8447	1.84161	-5.88872	3.89196e-09	8.19283e-07	4	78551746	78610451	+	protein_coding	ANXA3
ENSG00000175183	509.778	-10.7944	2.02367	-5.33407	9.60329e-08	1.26347e-05	12	76858708	76879023	-	protein_coding	CSRP2
ENSG00000173068	404.946	-10.7896	3.47616	-3.10389	0.00190993	0.0370443	9	16409502	16870843	-	protein_coding	BNC2
ENSG00000110427	399.188	-10.7701	2.60453	-4.13514	3.54744e-05	0.00138975	11	33376107	33674102	+	protein_coding	KIAA1549L
ENSG00000151689	390.247	-10.7406	2.49973	-4.2967	1.73359e-05	0.000760275	2	190343569	190371665	+	protein_coding	INPP1
ENSG00000125726	382.26	-10.7083	3.1338	-3.41703	0.000633088	0.0152418	19	6583182	6604103	-	protein_coding	CD70
ENSG00000086548	2026.22	-10.6846	3.2087	-3.32988	0.000868848	0.0196883	19	41750976	41772211	+	protein_coding	CEACAM6
ENSG00000154127	1228.25	-10.6818	2.05859	-5.18889	2.11548e-07	2.24155e-05	11	122655721	122814473	+	protein_coding	UBASH3B
ENSG00000135477	375.33	-10.6815	3.36498	-3.17431	0.00150195	0.0305578	12	52250465	52258553	-	transcribed_unprocessed_pseudogene	KRT87P
ENSG00000166920	360.589	-10.626	2.75199	-3.86121	0.000112825	0.00365766	15	45430578	45448761	+	protein_coding	C15orf48
ENSG00000100897	357.347	-10.6134	2.39063	-4.43959	9.01316e-06	0.000429909	14	24114194	24125242	+	protein_coding	DCAF11
ENSG00000118508	356.234	-10.6084	2.40823	-4.40506	1.05757e-05	0.000493991	6	146543832	146554953	+	protein_coding	RAB32
ENSG00000117407	348.69	-10.5777	2.99373	-3.53326	0.000410464	0.0108368	1	43933319	43937240	+	protein_coding	ARTN
ENSG00000145431	345.561	-10.5652	2.57018	-4.11067	3.94509e-05	0.00152286	4	156760453	156971799	-	protein_coding	PDGFC
ENSG00000158716	344.228	-10.558	2.88022	-3.66569	0.000246672	0.00705518	1	159780931	159782543	+	protein_coding	DUSP23
ENSG00000183840	342.577	-10.5487	2.49323	-4.23095	2.32705e-05	0.000971944	2	132416804	132646582	+	protein_coding	GPR39
ENSG00000107485	335.24	-10.5221	3.0286	-3.47427	0.000512252	0.0127764	10	8045377	8075198	+	protein_coding	GATA3
ENSG00000123892	329.004	-10.4939	3.07648	-3.411	0.000647243	0.0154594	11	88113250	88175443	-	protein_coding	RAB38
ENSG00000163739	327.317	-10.4843	2.73529	-3.83298	0.000126598	0.00405489	4	73869392	73871308	+	protein_coding	CXCL1
ENSG00000170381	349.807	-10.4702	2.73738	-3.82488	0.000130834	0.00415616	7	83363237	83649139	-	protein_coding	SEMA3E
ENSG00000154175	316.439	-10.4343	2.967	-3.51679	0.000436805	0.0113561	3	100749155	100993515	-	protein_coding	ABI3BP
ENSG00000137440	314.836	-10.43	2.65588	-3.92712	8.59679e-05	0.00294417	4	15935576	15938740	-	protein_coding	FGFBP1
ENSG00000101493	312.03	-10.4188	2.54596	-4.0923	4.27123e-05	0.00163551	18	76357681	76495242	-	protein_coding	ZNF516
ENSG00000184983	311.6	-10.4122	2.97245	-3.50289	0.000460231	0.0118046	22	42085525	42090884	-	protein_coding	NDUFA6
ENSG00000019186	303.448	-10.3746	3.21813	-3.22381	0.00126496	0.026771	20	54153445	54173986	-	protein_coding	CYP24A1
ENSG00000078399	302.18	-10.3714	2.66232	-3.89562	9.79465e-05	0.00327623	7	27162437	27175180	-	protein_coding	HOXA9
ENSG00000038427	301.981	-10.3683	3.35673	-3.08881	0.00200959	0.0386448	5	83471617	83582303	+	protein_coding	VCAN
ENSG00000144583	285.183	-10.2848	2.78372	-3.69464	0.000220202	0.00647401	2	216257864	216372483	-	protein_coding	MARCHF4
ENSG00000134138	279.694	-10.2565	2.3641	-4.33843	1.43504e-05	0.00064548	15	36889203	37101299	-	protein_coding	MEIS2
ENSG00000197249	160.277	-10.2443	3.05994	-3.34789	0.000814306	0.0187863	14	94376746	94390693	-	protein_coding	SERPINA1
ENSG00000120708	4316.68	-10.1991	1.93563	-5.26914	1.37065e-07	1.67516e-05	5	136028987	136063818	+	protein_coding	TGFBI
ENSG00000151376	268.691	-10.1988	2.62721	-3.88198	0.000103609	0.00342215	11	86441107	86672636	-	protein_coding	ME3
ENSG00000165943	267.549	-10.1955	2.43806	-4.18182	2.8919e-05	0.00116797	14	93182198	93184923	-	protein_coding	MOAP1
ENSG00000132429	262.554	-10.1661	2.35554	-4.3158	1.59025e-05	0.000703275	6	105157899	105180014	-	protein_coding	POPDC3
ENSG00000105974	4132.09	-10.1516	1.7932	-5.66114	1.50366e-08	2.79292e-06	7	116524993	116561179	+	protein_coding	CAV1
ENSG00000187243	257.351	-10.1352	3.25479	-3.11393	0.00184616	0.0362076	X	52061826	52069219	-	protein_coding	MAGED4B
ENSG00000196562	2204.4	-10.1289	2.89791	-3.49525	0.000473619	0.0120102	20	47656196	47786616	-	protein_coding	SULF2
ENSG00000163347	1338.01	-10.122	2.50418	-4.04204	5.2988e-05	0.00195006	3	190305706	190322446	-	protein_coding	CLDN1
ENSG00000288825	253.96	-10.1197	3.29475	-3.07147	0.00213011	0.0403723	1	149842217	149842750	-	protein_coding	H2AC18
ENSG00000073792	2235.33	-10.0897	1.46545	-6.88506	5.77641e-12	5.36459e-09	3	185643129	185825042	-	protein_coding	IGF2BP2
ENSG00000106366	3941.3	-10.0565	2.26702	-4.43599	9.16517e-06	0.000433233	7	101127103	101139247	+	protein_coding	SERPINE1
ENSG00000108511	240.863	-10.0418	2.46236	-4.07814	4.53972e-05	0.00172706	17	48595750	48604992	-	protein_coding	HOXB6
ENSG00000170961	238.069	-10.0259	2.90442	-3.45193	0.000556584	0.0136887	8	121612115	121641440	-	protein_coding	HAS2
ENSG00000136542	3492.95	-10.0069	3.1177	-3.20972	0.00132866	0.0277106	2	157257704	157318491	+	protein_coding	GALNT5
ENSG00000196878	19605.8	-9.99961	1.56845	-6.37548	1.82388e-10	7.02326e-08	1	209614869	209652425	-	protein_coding	LAMB3
ENSG00000120093	231.139	-9.98455	2.50476	-3.98623	6.71312e-05	0.00238172	17	48548869	48604912	-	protein_coding	HOXB3
ENSG00000163734	226.443	-9.95521	2.76437	-3.60125	0.000316688	0.00871058	4	74036588	74038807	-	protein_coding	CXCL3
ENSG00000150938	4168.59	-9.93507	1.50831	-6.58687	4.49183e-11	2.29175e-08	2	36355777	36551135	+	protein_coding	CRIM1
ENSG00000198542	222.813	-9.92751	3.0162	-3.2914	0.000996899	0.0220435	13	101452592	101720856	+	protein_coding	ITGBL1
ENSG00000214711	215.807	-9.88662	3.14773	-3.14087	0.00168445	0.0334938	2	31173055	31233858	-	protein_coding	CAPN14
ENSG00000154529	212.995	-9.86617	2.34637	-4.20487	2.6123e-05	0.00107684	9	41890313	42129510	-	protein_coding	CNTNAP3B
ENSG00000175879	208.456	-9.83669	3.09562	-3.17761	0.00148494	0.0304138	2	176129693	176132695	+	protein_coding	HOXD8
ENSG00000163577	202.525	-9.78498	2.57598	-3.79855	0.000145548	0.00453236	3	170888417	170908644	-	protein_coding	EIF5A2
ENSG00000131015	200.028	-9.77799	2.66389	-3.67057	0.000242008	0.00695735	6	149942013	149949235	+	protein_coding	ULBP2
ENSG00000136231	727.124	-9.76951	2.02323	-4.82866	1.37456e-06	9.81971e-05	7	23310208	23470491	-	protein_coding	IGF2BP3
ENSG00000164400	196.561	-9.74747	3.06213	-3.18323	0.00145643	0.0300039	5	132073788	132076170	+	protein_coding	CSF2
ENSG00000119865	193.789	-9.7266	3.12805	-3.10948	0.00187416	0.0366167	2	68284170	68320051	-	protein_coding	CNRIP1
ENSG00000181690	192.858	-9.72382	2.89871	-3.35454	0.000794977	0.0184847	8	56160908	56211324	-	protein_coding	PLAG1
ENSG00000144935	191.916	-9.71497	2.50951	-3.87126	0.000108272	0.00353913	3	142724033	142807888	+	protein_coding	TRPC1
ENSG00000065618	8283.34	-9.70883	2.64728	-3.66748	0.000244957	0.00701883	10	104031285	104085880	-	protein_coding	COL17A1
ENSG00000175592	5370.89	-9.6849	1.59633	-6.06698	1.30335e-09	3.34286e-07	11	65892048	65900573	-	protein_coding	FOSL1
ENSG00000081041	186.005	-9.6734	2.49511	-3.87694	0.000105778	0.00347198	4	74097039	74099196	-	protein_coding	CXCL2
ENSG00000180739	185.054	-9.66564	2.47547	-3.90457	9.43911e-05	0.00319111	19	10512741	10517931	-	protein_coding	S1PR5
ENSG00000166106	185.032	-9.65872	2.74624	-3.51707	0.000436338	0.0113561	11	130448644	130476645	+	protein_coding	ADAMTS15
ENSG00000188910	1113.8	-9.64002	2.2602	-4.26512	1.99794e-05	0.000863532	1	34781213	34786369	+	protein_coding	GJB3
ENSG00000070731	774.4	-9.62823	3.11185	-3.09406	0.00197441	0.0381075	17	76565376	76586956	-	protein_coding	ST6GALNAC2
ENSG00000176678	179.539	-9.61856	2.66314	-3.61173	0.000304158	0.00842465	16	86576367	86583478	+	protein_coding	FOXL1
ENSG00000182195	1621.69	-9.6065	1.80549	-5.32073	1.03352e-07	1.34853e-05	X	141111604	141177129	-	protein_coding	LDOC1
ENSG00000172548	176.052	-9.59345	2.77961	-3.45137	0.000557749	0.0136948	5	157460212	157474722	+	protein_coding	NIPAL4
ENSG00000115363	173.476	-9.57042	2.40203	-3.9843	6.76781e-05	0.00239574	2	75469301	75569722	-	protein_coding	EVA1A
ENSG00000173530	933.098	-9.56185	2.59107	-3.69031	0.000223979	0.00652431	8	23135587	23164027	-	protein_coding	TNFRSF10D
ENSG00000100979	740.468	-9.5471	2.47234	-3.86156	0.000112667	0.00365766	20	45898620	45912155	-	protein_coding	PLTP
ENSG00000112812	167.389	-9.52194	2.49338	-3.81888	0.000134057	0.00423299	6	27247700	27256624	+	protein_coding	PRSS16
ENSG00000258643	167.17	-9.51419	2.48564	-3.82766	0.000129365	0.00411777	14	23306832	23326175	+	protein_coding	BCL2L2-PABPN1
ENSG00000188643	5917.02	-9.48254	1.2946	-7.32469	2.39443e-13	4.72542e-10	1	153606885	153613145	-	protein_coding	S100A16
ENSG00000175315	162.914	-9.47943	3.02407	-3.13466	0.00172054	0.0340399	11	66012007	66013505	+	protein_coding	CST6
ENSG00000156463	552.858	-9.47492	1.91475	-4.94839	7.48303e-07	5.99706e-05	5	145936577	146081791	+	protein_coding	SH3RF2
ENSG00000182585	531.475	-9.43324	2.46051	-3.83385	0.000126152	0.00405489	4	74308469	74316789	+	protein_coding	EPGN
ENSG00000114200	156.369	-9.41747	2.96811	-3.17288	0.00150934	0.030629	3	165772903	165837462	-	protein_coding	BCHE
ENSG00000121207	153.955	-9.40092	3.08556	-3.04675	0.00231332	0.0432089	4	154626944	154753120	+	protein_coding	LRAT
ENSG00000146021	153.878	-9.39819	2.64597	-3.55188	0.000382489	0.0102178	5	137617499	137736089	-	protein_coding	KLHL3
ENSG00000104332	151.283	-9.37178	3.04699	-3.07575	0.00209975	0.0400373	8	41261961	41309473	-	protein_coding	SFRP1
ENSG00000128510	557.946	-9.32607	2.11037	-4.41917	9.90826e-06	0.00046557	7	130293133	130324180	+	protein_coding	CPA4
ENSG00000218336	146.003	-9.32305	3.08372	-3.02331	0.00250026	0.0455296	4	182143986	182803024	+	protein_coding	TENM3
ENSG00000172123	145.83	-9.31982	2.73029	-3.41349	0.000641357	0.0153887	17	35409464	35433475	-	protein_coding	SLFN12
ENSG00000183876	141.038	-9.26868	2.37822	-3.89732	9.72643e-05	0.00326709	5	150296342	150339307	-	protein_coding	ARSI
ENSG00000186469	140.281	-9.26101	2.95267	-3.13649	0.00170984	0.0338706	14	51826194	51979342	+	protein_coding	GNG2
ENSG00000164949	139.716	-9.2539	2.43695	-3.79733	0.000146265	0.00454572	8	94249252	94262350	-	protein_coding	GEM
ENSG00000214425	139.095	-9.24994	2.47751	-3.73356	0.000188793	0.0056452	17	45508108	45550335	-	transcribed_unprocessed_pseudogene	LRRC37A4P
ENSG00000142173	5657.08	-9.24467	2.59331	-3.56482	0.000364104	0.00980967	21	46098111	46132848	+	protein_coding	COL6A2
ENSG00000275832	753.416	-9.23748	2.20899	-4.18176	2.89256e-05	0.00116797	17	38419279	38512385	+	protein_coding	ARHGAP23
ENSG00000087495	137.791	-9.23502	2.88588	-3.20007	0.00137392	0.0285039	20	59577508	59847711	+	protein_coding	PHACTR3
ENSG00000119514	136.835	-9.23145	2.52304	-3.65886	0.000253342	0.00721978	9	98807669	98850081	+	protein_coding	GALNT12
ENSG00000125510	136.49	-9.21908	2.75964	-3.34068	0.000835744	0.0192063	20	64080081	64100643	+	protein_coding	OPRL1
ENSG00000172927	546.858	-9.20944	2.00448	-4.59444	4.33916e-06	0.000244393	11	69294150	69341682	+	protein_coding	MYEOV
ENSG00000099256	132.925	-9.18502	2.43791	-3.76758	0.000164837	0.00503915	10	24848613	24952606	-	protein_coding	PRTFDC1
ENSG00000182985	730.447	-9.12291	2.71741	-3.35721	0.000787325	0.0183338	11	115169217	115504957	-	protein_coding	CADM1
ENSG00000205534	126.972	-9.12085	2.61562	-3.48707	0.000488343	0.012238	16	29527567	29594966	-	transcribed_unprocessed_pseudogene	SMG1P2
ENSG00000124875	123.402	-9.07445	2.89591	-3.13354	0.00172711	0.0341271	4	73836639	73849064	+	protein_coding	CXCL6
ENSG00000178662	122.925	-9.06427	2.93121	-3.09233	0.00198589	0.0382824	2	165469646	165689407	+	protein_coding	CSRNP3
ENSG00000164362	5391.33	-9.05212	2.39861	-3.77391	0.000160712	0.0049654	5	1253146	1295068	-	protein_coding	TERT
ENSG00000243509	120.944	-9.04413	2.45396	-3.68553	0.000228227	0.00662362	20	63696651	63698684	+	protein_coding	TNFRSF6B
ENSG00000147065	8450.9	-9.02617	1.20701	-7.47815	7.53779e-14	1.98344e-10	X	65588376	65741931	+	protein_coding	MSN
ENSG00000240038	118.053	-9.01854	2.93678	-3.07089	0.00213419	0.0404013	1	103553814	103579534	+	protein_coding	AMY2B
ENSG00000144824	1953.17	-9.01438	1.46104	-6.16983	6.83651e-10	1.96245e-07	3	111732496	111976517	+	protein_coding	PHLDB2
ENSG00000260537	110.951	-8.92265	2.36538	-3.77218	0.000161831	0.0049902	16	70299193	70372582	+	protein_coding	NA
ENSG00000147180	109.748	-8.91055	2.37006	-3.75963	0.000170168	0.00514676	X	85243990	85273362	+	protein_coding	ZNF711
ENSG00000185567	11019.5	-8.8798	1.30463	-6.80635	1.00106e-11	7.90238e-09	14	104937243	104978374	-	protein_coding	AHNAK2
ENSG00000100985	105.169	-8.85287	2.91389	-3.03816	0.00238029	0.044108	20	46008907	46016561	+	protein_coding	MMP9
ENSG00000120075	105.079	-8.84373	2.49088	-3.55044	0.000384586	0.0102565	17	48591256	48593779	-	protein_coding	HOXB5
ENSG00000135338	104.11	-8.83944	2.71252	-3.25876	0.001119	0.024135	6	79484990	79537458	-	protein_coding	LCA5
ENSG00000160886	1055.11	-8.82932	2.3434	-3.76773	0.000164737	0.00503915	8	142700110	142705127	+	protein_coding	LY6K
ENSG00000281406	102.671	-8.8152	2.43723	-3.61689	0.000298159	0.00828756	1	205434884	205457091	-	protein_coding	BLACAT1
ENSG00000148175	1585.97	-8.8124	1.97608	-4.45954	8.21375e-06	0.000397787	9	121338986	121370304	-	protein_coding	STOM
ENSG00000184227	100.422	-8.77527	2.50603	-3.50167	0.000462351	0.0118116	14	73537142	73543796	+	protein_coding	ACOT1
ENSG00000135905	893.667	-8.731	1.96951	-4.43307	9.28988e-06	0.000437817	2	224765089	225042468	-	protein_coding	DOCK10
ENSG00000148516	407.483	-8.71992	2.0341	-4.28686	1.81213e-05	0.000792517	10	31318494	31529814	+	protein_coding	ZEB1
ENSG00000205763	95.997	-8.71751	2.67952	-3.25339	0.00114037	0.0245288	7	32916814	32943038	-	transcribed_unprocessed_pseudogene	RP9P
ENSG00000116711	95.4493	-8.70615	2.86779	-3.03584	0.00239865	0.0443242	1	186828948	186988981	+	protein_coding	PLA2G4A
ENSG00000256029	93.6754	-8.68737	2.49318	-3.48445	0.000493146	0.0123388	1	159834473	159873053	-	protein_coding	NA
ENSG00000123096	93.4158	-8.67064	2.84618	-3.04641	0.0023159	0.0432089	12	26121990	26299290	+	protein_coding	SSPN
ENSG00000123689	3879.69	-8.66131	1.85564	-4.66755	3.04814e-06	0.00018368	1	209675411	209676390	+	protein_coding	G0S2
ENSG00000024422	2832.94	-8.64014	1.8994	-4.54887	5.39338e-06	0.000290322	19	47713421	47743134	+	protein_coding	EHD2
ENSG00000155974	91.9882	-8.63767	2.57732	-3.35142	0.000803977	0.0185845	12	66347430	67069162	-	protein_coding	GRIP1
ENSG00000167779	1083.67	-8.63038	1.54599	-5.58243	2.37182e-08	3.91178e-06	12	53097435	53102345	+	protein_coding	IGFBP6
ENSG00000166503	1743.59	-8.62716	1.08618	-7.94265	1.97909e-15	1.04153e-11	15	83112737	83207875	-	protein_coding	HDGFL3
ENSG00000026751	88.6455	-8.61124	2.71063	-3.17684	0.00148887	0.0304486	1	160739056	160754821	+	protein_coding	SLAMF7
ENSG00000153823	89.4428	-8.60711	2.57441	-3.34333	0.000827786	0.0190511	2	228850525	229271287	-	protein_coding	PID1
ENSG00000158089	401.978	-8.59294	2.09998	-4.09191	4.27836e-05	0.00163551	2	30910466	31155202	-	protein_coding	GALNT14
ENSG00000105971	2439.12	-8.59183	1.55203	-5.53588	3.09676e-08	4.93855e-06	7	116287379	116508541	+	protein_coding	CAV2
ENSG00000105991	86.8667	-8.57726	2.61216	-3.28358	0.00102497	0.0225378	7	27092992	27096000	-	protein_coding	HOXA1
ENSG00000174564	1935.63	-8.56736	2.62129	-3.26838	0.00108166	0.0235223	3	136946229	137011085	+	protein_coding	IL20RB
ENSG00000170442	86.4937	-8.55998	2.66431	-3.21284	0.00131431	0.0275204	12	52249299	52309163	+	protein_coding	KRT86
ENSG00000205413	882.754	-8.47217	2.21036	-3.83294	0.000126619	0.00405489	7	93099512	93118023	-	protein_coding	SAMD9
ENSG00000196754	4213.39	-8.471	2.18152	-3.88307	0.000103144	0.00341896	1	153561107	153567890	-	protein_coding	S100A2
ENSG00000114405	80.0265	-8.46103	2.55958	-3.30563	0.00094762	0.0211613	3	62319014	62336213	+	protein_coding	CEP15
ENSG00000127920	80.3064	-8.4507	2.78026	-3.03954	0.00236939	0.0439576	7	93921734	93928610	+	protein_coding	GNG11
ENSG00000156510	77.865	-8.406	2.4874	-3.37944	0.000726345	0.0170902	10	69220331	69267552	+	protein_coding	HKDC1
ENSG00000026508	5000.07	-8.40548	1.31761	-6.37936	1.77828e-10	7.01887e-08	11	35138881	35232402	+	protein_coding	CD44
ENSG00000132122	76.6625	-8.38526	2.41997	-3.46502	0.000530189	0.0131407	1	48295372	48472208	-	protein_coding	SPATA6
ENSG00000197467	796.597	-8.37387	2.78743	-3.00415	0.00266324	0.0479444	10	69801879	69964275	+	protein_coding	COL13A1
ENSG00000265190	2394.13	-8.35578	2.65311	-3.14942	0.00163593	0.0327351	10	47460161	47484158	-	protein_coding	ANXA8
ENSG00000256664	74.3447	-8.35306	2.76516	-3.02083	0.00252086	0.0458518	12	68841945	68842384	+	processed_pseudogene	NA
ENSG00000136244	117.275	-8.32542	2.53802	-3.28028	0.00103706	0.0227088	7	22725883	22732002	+	protein_coding	IL6
ENSG00000072041	187.035	-8.32412	2.62776	-3.16776	0.00153618	0.0311337	12	84859490	84913629	-	protein_coding	SLC6A15
ENSG00000105997	231.545	-8.32061	1.92295	-4.32701	1.51149e-05	0.000674108	7	27106183	27152583	-	protein_coding	HOXA3
ENSG00000256514	71.6654	-8.29787	2.41622	-3.43424	0.000594224	0.0144555	11	67351571	67373584	-	protein_coding	NA
ENSG00000144843	69.9396	-8.26158	2.40722	-3.43199	0.000599159	0.0145531	3	119579267	119589945	+	protein_coding	ADPRH
ENSG00000115380	1227.64	-8.2531	2.23607	-3.69089	0.00022347	0.00652152	2	55865966	55924139	-	protein_coding	EFEMP1
ENSG00000167244	2410.54	-8.22711	2.47368	-3.32586	0.000881462	0.0198807	11	2129111	2158391	-	protein_coding	IGF2
ENSG00000204516	68.0066	-8.21182	2.58642	-3.17498	0.00149849	0.0305578	6	31494880	31511124	+	protein_coding	MICB
ENSG00000150782	729.802	-8.18925	1.96191	-4.17413	2.9913e-05	0.00119864	11	112143252	112164096	-	protein_coding	IL18
ENSG00000206075	4502.1	-8.14951	2.36613	-3.44424	0.000572677	0.013996	18	63476957	63505085	+	protein_coding	SERPINB5
ENSG00000074047	510.099	-8.14862	2.6373	-3.08976	0.00200318	0.0385686	2	120735622	120992653	+	protein_coding	GLI2
ENSG00000131981	1796.02	-8.14418	1.6966	-4.80029	1.58439e-06	0.000109712	14	55124109	55145423	+	protein_coding	LGALS3
ENSG00000261794	64.726	-8.1414	2.46715	-3.29993	0.000967104	0.0215051	15	30604027	30617752	+	protein_coding	GOLGA8H
ENSG00000139508	63.8653	-8.13013	2.61522	-3.10878	0.00187861	0.0366167	13	28700063	28718970	-	protein_coding	SLC46A3
ENSG00000179299	64.1256	-8.12327	2.64261	-3.07395	0.00211245	0.040134	4	40749924	40811184	+	protein_coding	NSUN7
ENSG00000125378	62.7232	-8.10423	2.40072	-3.37576	0.000736134	0.0172948	14	53949735	53958761	-	protein_coding	BMP4
ENSG00000036672	61.7279	-8.07308	2.53632	-3.18299	0.00145762	0.0300039	11	119355214	119381711	-	protein_coding	USP2
ENSG00000163735	60.9068	-8.06147	2.45633	-3.28192	0.00103103	0.0226082	4	73995641	73998677	-	protein_coding	CXCL5
ENSG00000139278	393.441	-8.05671	1.99151	-4.04552	5.22063e-05	0.00193029	12	75480752	75503863	+	protein_coding	GLIPR1
ENSG00000184995	58.6769	-8.01629	2.67556	-2.99612	0.00273439	0.0489462	9	21480838	21482313	-	protein_coding	IFNE
ENSG00000188015	59.2047	-8.01395	2.41855	-3.31354	0.000921224	0.02066	1	153547328	153549258	-	protein_coding	S100A3
ENSG00000167644	2325.65	-7.99265	1.60807	-4.97032	6.68416e-07	5.58357e-05	19	38304163	38305006	+	protein_coding	C19orf33
ENSG00000213753	58.2061	-7.99084	2.62867	-3.03989	0.00236668	0.0439576	19	58598966	58599435	+	transcribed_processed_pseudogene	CENPBD2P
ENSG00000118523	615.556	-7.96531	1.65275	-4.81942	1.43973e-06	0.00010193	6	131948175	131951372	-	protein_coding	CCN2
ENSG00000182568	132.273	-7.96157	2.58324	-3.082	0.00205612	0.0393957	3	18345376	18445621	-	protein_coding	SATB1
ENSG00000101188	56.9332	-7.9516	2.65883	-2.99064	0.0027839	0.0496074	20	62708835	62762771	+	protein_coding	NTSR1
ENSG00000158806	55.7642	-7.94104	2.58103	-3.0767	0.00209307	0.0399582	8	22024124	22036897	+	protein_coding	NPM2
ENSG00000135272	481.659	-7.9238	1.42282	-5.56907	2.56109e-08	4.1685e-06	7	114922093	115019917	+	protein_coding	MDFIC
ENSG00000132170	2078.93	-7.90791	1.7337	-4.56129	5.08394e-06	0.000277735	3	12287367	12434356	+	protein_coding	PPARG
ENSG00000136158	287.939	-7.8585	1.84358	-4.26262	2.02045e-05	0.000869178	13	80335975	80341126	-	protein_coding	SPRY2
ENSG00000196139	320.382	-7.79815	1.83412	-4.25171	2.12146e-05	0.000905231	10	5035353	5107686	+	protein_coding	AKR1C3
ENSG00000167600	262.631	-7.77394	1.8851	-4.12389	3.72534e-05	0.00145224	19	41193209	41207539	+	protein_coding	CYP2S1
ENSG00000166681	1158.77	-7.77316	1.35791	-5.72435	1.03831e-08	1.95535e-06	X	103376394	103378164	+	protein_coding	BEX3
ENSG00000178826	183.756	-7.75947	2.30786	-3.36219	0.000773266	0.018033	7	143279956	143288048	+	protein_coding	TMEM139
ENSG00000155254	1311.34	-7.74072	1.33222	-5.81039	6.23266e-09	1.24559e-06	10	97713172	97718150	+	protein_coding	MARVELD1
ENSG00000085662	1397.51	-7.70078	1.95579	-3.93743	8.23585e-05	0.00282669	7	134442355	134459284	-	protein_coding	AKR1B1
ENSG00000134762	1613.46	-7.69454	1.98272	-3.8808	0.000104114	0.00342448	18	30989364	31042815	-	protein_coding	DSC3
ENSG00000166897	838.202	-7.69209	1.44041	-5.34022	9.2836e-08	1.23168e-05	22	37367959	37427479	-	protein_coding	ELFN2
ENSG00000196639	407.171	-7.67992	1.49484	-5.13761	2.78256e-07	2.79815e-05	3	11137092	11263557	+	protein_coding	HRH1
ENSG00000145730	1220.3	-7.6213	1.77846	-4.28533	1.82469e-05	0.000795808	5	102753980	103029730	+	protein_coding	PAM
ENSG00000239704	44.1617	-7.60697	2.53736	-2.99799	0.00271769	0.0487025	17	15436014	15475728	-	protein_coding	CDRT4
ENSG00000120149	44.1321	-7.60293	2.51201	-3.02664	0.00247291	0.0451356	5	174724581	174730896	+	protein_coding	MSX2
ENSG00000188158	357.089	-7.59467	2.09872	-3.61872	0.000296063	0.00825837	X	17375199	17735994	+	protein_coding	NHS
ENSG00000166793	43.441	-7.57678	2.46381	-3.07522	0.00210345	0.0400595	11	57645086	57649944	-	protein_coding	YPEL4
ENSG00000180801	407	-7.56696	1.8145	-4.17026	3.04246e-05	0.00121299	4	113900283	113979727	-	protein_coding	ARSJ
ENSG00000183696	5510.55	-7.56292	1.87712	-4.029	5.60139e-05	0.0020471	7	48088627	48108736	+	protein_coding	UPP1
ENSG00000142910	2999.29	-7.54685	2.03037	-3.71698	0.000201622	0.00600606	1	31576484	31587686	+	protein_coding	TINAGL1
ENSG00000184867	502.513	-7.54365	2.41191	-3.12766	0.00176202	0.0346005	X	101655280	101659850	-	protein_coding	ARMCX2
ENSG00000116701	553.119	-7.53773	2.30955	-3.26372	0.0010996	0.0238797	1	183554460	183590905	-	protein_coding	NCF2
ENSG00000087494	317.419	-7.51568	1.89704	-3.96179	7.43899e-05	0.00258125	12	27958083	27972733	-	protein_coding	PTHLH
ENSG00000080031	200.073	-7.49973	2.19813	-3.41187	0.00064519	0.0154337	19	55181246	55209506	-	protein_coding	PTPRH
ENSG00000131746	4164.25	-7.48142	2.2435	-3.33471	0.000853886	0.0194253	17	40475827	40501623	-	protein_coding	TNS4
ENSG00000145147	561.048	-7.46607	2.36584	-3.15578	0.00160067	0.0323164	4	20251904	20620561	+	protein_coding	SLIT2
ENSG00000156535	1826.15	-7.45224	1.4686	-5.07437	3.88774e-07	3.63194e-05	6	73695784	73828316	+	protein_coding	CD109
ENSG00000183023	69.9669	-7.42097	1.88339	-3.94022	8.14061e-05	0.00280009	2	40097269	40611053	-	protein_coding	SLC8A1
ENSG00000172164	178.23	-7.41889	2.46687	-3.00741	0.00263486	0.047512	8	120535744	120813273	-	protein_coding	SNTB1
ENSG00000100504	4789.69	-7.40811	1.08985	-6.79737	1.06544e-11	8.01009e-09	14	50857890	50944483	-	protein_coding	PYGL
ENSG00000181333	420.14	-7.40465	2.25117	-3.28924	0.00100459	0.0221515	11	94021353	94114208	+	protein_coding	HEPHL1
ENSG00000101311	2069.35	-7.39414	1.49257	-4.95397	7.27135e-07	5.88718e-05	20	6074844	6123214	-	protein_coding	FERMT1
ENSG00000240891	1113.51	-7.39273	2.07226	-3.56748	0.000360431	0.0097607	3	111674675	111846447	+	protein_coding	PLCXD2
ENSG00000164236	619.582	-7.38807	1.58553	-4.65968	3.16706e-06	0.000187976	5	10564069	10657816	+	protein_coding	ANKRD33B
ENSG00000165996	190.705	-7.38039	1.53609	-4.80467	1.55011e-06	0.000108288	10	17589031	17617374	-	protein_coding	HACD1
ENSG00000182534	3580.48	-7.35492	1.08808	-6.75956	1.38413e-11	9.933e-09	17	76672550	76711004	-	protein_coding	MXRA7
ENSG00000184497	438.301	-7.35401	1.80826	-4.0669	4.76422e-05	0.00179946	13	113759225	113816995	+	protein_coding	TMEM255B
ENSG00000104368	2869.53	-7.33687	2.12845	-3.44705	0.000566736	0.0138723	8	42174717	42207709	-	protein_coding	PLAT
ENSG00000164237	794.323	-7.32577	1.49928	-4.88619	1.02807e-06	7.76614e-05	5	10275874	10307902	-	protein_coding	CMBL
ENSG00000169302	112.974	-7.3091	1.94225	-3.76322	0.000167741	0.0050831	5	147234962	147387855	+	protein_coding	STK32A
ENSG00000176014	3592.34	-7.29683	1.45086	-5.02932	4.92231e-07	4.41554e-05	18	12307668	12344320	+	protein_coding	TUBB6
ENSG00000143320	1870.42	-7.25101	1.78952	-4.05193	5.07964e-05	0.00190041	1	156699605	156705816	-	protein_coding	CRABP2
ENSG00000147689	2447.44	-7.16327	2.09814	-3.41411	0.000639903	0.0153772	8	123178959	123210079	+	protein_coding	FAM83A
ENSG00000128342	2459.19	-7.16316	1.72914	-4.14261	3.43371e-05	0.00134854	22	30240452	30246759	-	protein_coding	LIF
ENSG00000154330	572.582	-7.16305	2.25307	-3.17924	0.00147659	0.0303548	9	68328307	68531061	+	protein_coding	PGM5
ENSG00000054598	347.687	-7.13565	2.13944	-3.33529	0.000852098	0.0194126	6	1609914	1613897	+	protein_coding	FOXC1
ENSG00000164687	1317.27	-7.13282	1.36854	-5.21201	1.86809e-07	2.077e-05	8	81280535	81284777	+	protein_coding	FABP5
ENSG00000128340	1080.44	-7.08713	1.7637	-4.01834	5.86107e-05	0.00212723	22	37225269	37259594	-	protein_coding	RAC2
ENSG00000173320	55.7509	-7.06773	2.24859	-3.14318	0.00167122	0.0333146	4	183797691	184023526	+	protein_coding	STOX2
ENSG00000019549	500.3	-7.05495	2.01788	-3.49621	0.000471911	0.0119976	8	48917597	48921740	-	protein_coding	SNAI2
ENSG00000174791	590.809	-7.05405	1.37035	-5.14764	2.6379e-07	2.72204e-05	11	66330240	66336840	-	protein_coding	RIN1
ENSG00000158825	949.191	-7.03328	1.36864	-5.13889	2.76362e-07	2.79815e-05	1	20589085	20618903	+	protein_coding	CDA
ENSG00000161249	1484.33	-7.03005	1.39914	-5.02456	5.0459e-07	4.47554e-05	19	35497219	35513658	-	protein_coding	DMKN
ENSG00000156299	294.481	-7.02488	1.86522	-3.76626	0.000165714	0.00504674	21	31118415	31559977	-	protein_coding	TIAM1
ENSG00000129680	657.59	-6.97452	1.82585	-3.81988	0.000133518	0.00422441	X	136213219	136256482	-	protein_coding	MAP7D3
ENSG00000165029	619.056	-6.96707	1.82759	-3.81217	0.000137753	0.00430662	9	104781005	104928155	-	protein_coding	ABCA1
ENSG00000138685	397.536	-6.89773	1.51263	-4.56008	5.11347e-06	0.000278384	4	122826681	122898236	+	protein_coding	FGF2
ENSG00000095002	1123.92	-6.88693	1.34045	-5.13779	2.77992e-07	2.79815e-05	2	47403066	47663146	+	protein_coding	MSH2
ENSG00000147883	546.762	-6.86392	1.52175	-4.51053	6.46655e-06	0.00033364	9	22002902	22009305	-	protein_coding	CDKN2B
ENSG00000185215	1953.44	-6.82843	1.22101	-5.59243	2.23916e-08	3.80128e-06	14	103121475	103137439	+	protein_coding	TNFAIP2
ENSG00000152784	109.679	-6.81191	1.87345	-3.63602	0.000276884	0.00782013	4	80183878	80204329	+	protein_coding	PRDM8
ENSG00000072195	906.139	-6.80729	1.5601	-4.36336	1.28079e-05	0.000582742	2	219434842	219493629	+	protein_coding	SPEG
ENSG00000143369	1794.23	-6.7878	2.03832	-3.3301	0.000868161	0.0196883	1	150508061	150513789	+	protein_coding	ECM1
ENSG00000139289	8005.05	-6.76952	1.43676	-4.71165	2.45723e-06	0.000153947	12	76025446	76031776	-	protein_coding	PHLDA1
ENSG00000123609	114.488	-6.76904	1.86332	-3.63278	0.000280386	0.00789079	2	151270469	151289894	-	protein_coding	NMI
ENSG00000162520	118.171	-6.75787	1.92202	-3.51603	0.000438046	0.0113561	1	32679905	32703596	-	protein_coding	SYNC
ENSG00000089327	1662.9	-6.72627	1.22672	-5.48312	4.179e-08	6.40564e-06	19	35154729	35169881	+	protein_coding	FXYD5
ENSG00000100097	7833.25	-6.70559	1.08447	-6.18326	6.27898e-10	1.83579e-07	22	37675635	37679802	+	protein_coding	LGALS1
ENSG00000091986	1853.57	-6.68507	1.28769	-5.19153	2.08569e-07	2.22493e-05	3	112596796	112649530	-	protein_coding	CCDC80
ENSG00000183722	258.526	-6.66822	1.35138	-4.93436	8.0413e-07	6.31622e-05	13	39209115	39603528	-	protein_coding	LHFPL6
ENSG00000165512	250.783	-6.66785	1.48877	-4.47877	7.50753e-06	0.000373908	10	45000922	45005326	+	protein_coding	ZNF22
ENSG00000216490	371.226	-6.64196	1.37918	-4.81587	1.46557e-06	0.000103296	19	18173161	18178117	+	protein_coding	IFI30
ENSG00000100033	457.27	-6.62851	2.01362	-3.29183	0.000995365	0.0220435	22	18912776	18936553	-	protein_coding	PRODH
ENSG00000112773	242.061	-6.59999	1.61037	-4.09844	4.15946e-05	0.0015978	6	81491438	81752774	-	protein_coding	TENT5A
ENSG00000139117	274.736	-6.59291	1.39685	-4.71985	2.3602e-06	0.000149051	12	38646821	38907430	-	protein_coding	CPNE8
ENSG00000166888	1830.08	-6.59144	1.35862	-4.85156	1.22497e-06	9.03727e-05	12	57095407	57132139	-	protein_coding	STAT6
ENSG00000139629	1093.16	-6.59081	1.88364	-3.49897	0.000467058	0.0119126	12	51351246	51392867	-	protein_coding	GALNT6
ENSG00000205542	20051.4	-6.58236	1.6849	-3.90669	9.35708e-05	0.00317698	X	12975109	12977227	+	protein_coding	TMSB4X
ENSG00000178695	473.283	-6.57532	1.6974	-3.87375	0.000107173	0.00351046	13	76880174	76886405	-	protein_coding	KCTD12
ENSG00000018510	955.269	-6.54792	1.27105	-5.1516	2.58279e-07	2.6827e-05	2	177392745	177567024	+	protein_coding	AGPS
ENSG00000183778	175.331	-6.53202	1.90545	-3.42806	0.000607907	0.0147203	21	39556441	39673137	+	protein_coding	B3GALT5
ENSG00000076706	1058.73	-6.53093	1.54917	-4.21577	2.48926e-05	0.00103151	11	119308528	119321521	-	protein_coding	MCAM
ENSG00000182022	566.514	-6.52822	1.63581	-3.99082	6.58446e-05	0.00234891	10	124007667	124093598	-	protein_coding	CHST15
ENSG00000109861	2424.14	-6.51625	1.29554	-5.02977	4.91065e-07	4.41554e-05	11	88265068	88359684	-	protein_coding	CTSC
ENSG00000107738	945.938	-6.51168	1.48188	-4.39421	1.11176e-05	0.000515547	10	71747555	71773520	-	protein_coding	VSIR
ENSG00000164932	274.704	-6.47966	2.16593	-2.99164	0.00277488	0.0495026	8	103371537	103382989	+	protein_coding	CTHRC1
ENSG00000029153	2321.13	-6.45446	1.41051	-4.57596	4.74033e-06	0.000262598	12	27332835	27425289	+	protein_coding	BMAL2
ENSG00000139211	1385.27	-6.43765	1.64338	-3.91732	8.95407e-05	0.00305328	12	47075706	47079959	-	protein_coding	AMIGO2
ENSG00000165138	477.783	-6.41901	1.81168	-3.54313	0.000395402	0.0105094	9	98731328	98796965	-	protein_coding	ANKS6
ENSG00000242265	2565.57	-6.41805	1.4362	-4.46878	7.86688e-06	0.000386923	7	94656324	94669695	+	protein_coding	PEG10
ENSG00000128591	8617.05	-6.37948	1.89228	-3.37132	0.000748084	0.0175234	7	128830405	128859274	+	protein_coding	FLNC
ENSG00000054277	313.776	-6.37064	1.97534	-3.22509	0.00125932	0.0267576	1	241590101	241677376	-	protein_coding	OPN3
ENSG00000134531	2429.17	-6.36496	1.84363	-3.4524	0.000555625	0.0136887	12	13196722	13219941	+	protein_coding	EMP1
ENSG00000105976	2382	-6.35938	1.27669	-4.98114	6.32112e-07	5.33678e-05	7	116672195	116798377	+	protein_coding	MET
ENSG00000184384	202.236	-6.3473	1.93736	-3.27627	0.0010519	0.02297	11	95976597	96343195	-	protein_coding	MAML2
ENSG00000105048	1017.1	-6.33993	1.75661	-3.60919	0.000307159	0.00849286	19	55132697	55149206	-	protein_coding	TNNT1
ENSG00000157827	1133.34	-6.33697	1.20193	-5.27233	1.34704e-07	1.67458e-05	2	152335173	152649826	+	protein_coding	FMNL2
ENSG00000166073	541.127	-6.33351	1.50208	-4.21649	2.48133e-05	0.00103093	15	39799007	39920936	-	protein_coding	GPR176
ENSG00000011028	1418.37	-6.33026	1.33302	-4.74882	2.04603e-06	0.000134594	17	62627669	62693597	+	protein_coding	MRC2
ENSG00000101017	286.707	-6.32085	1.53392	-4.12071	3.77712e-05	0.0014688	20	46118270	46129863	+	protein_coding	CD40
ENSG00000113657	949.138	-6.30868	2.0343	-3.10116	0.00192766	0.0373421	5	147390807	147510068	-	protein_coding	DPYSL3
ENSG00000188313	555.96	-6.30118	1.39486	-4.51745	6.259e-06	0.000326129	3	146515179	146544856	-	protein_coding	PLSCR1
ENSG00000156113	6426.72	-6.29865	2.09069	-3.01271	0.00258924	0.0468257	10	76869600	77638369	-	protein_coding	KCNMA1
ENSG00000154760	275.06	-6.27865	1.84121	-3.41006	0.000649488	0.0154896	17	35435095	35448837	-	protein_coding	SLFN13
ENSG00000134668	311.892	-6.26279	1.2913	-4.85001	1.23457e-06	9.06573e-05	1	31790421	31816022	-	protein_coding	SPOCD1
ENSG00000035862	4702.15	-6.2276	1.10901	-5.61547	1.96029e-08	3.47742e-06	17	78852976	78925387	-	protein_coding	TIMP2
ENSG00000197261	363.961	-6.21473	1.27502	-4.87422	1.09238e-06	8.21261e-05	6	49550665	49561907	+	protein_coding	C6orf141
ENSG00000138675	166.723	-6.21359	2.07156	-2.99947	0.00270446	0.0485205	4	80266638	80336680	+	protein_coding	FGF5
ENSG00000185499	432.09	-6.2092	1.75693	-3.53412	0.00040914	0.0108274	1	155185823	155192916	-	protein_coding	MUC1
ENSG00000021355	760.824	-6.18432	1.37411	-4.50059	6.77652e-06	0.000345122	6	2832331	2841959	-	protein_coding	SERPINB1
ENSG00000139973	143.19	-6.15516	1.8678	-3.2954	0.00098281	0.0218236	14	61811973	62112550	+	protein_coding	SYT16
ENSG00000166833	936.968	-6.12748	1.51207	-4.05238	5.06993e-05	0.00190041	11	19350723	20121601	+	protein_coding	NAV2
ENSG00000156587	709.867	-6.071	1.30143	-4.66488	3.08798e-06	0.000184671	11	57551655	57568284	-	protein_coding	UBE2L6
ENSG00000158246	161.616	-6.03272	1.63788	-3.68324	0.000230288	0.00667116	1	27005019	27012850	-	protein_coding	TENT5B
ENSG00000153246	240.246	-6.02804	1.5452	-3.90114	9.57388e-05	0.00322975	2	159932005	160062615	-	protein_coding	PLA2R1
ENSG00000104325	717.442	-6.00781	1.40874	-4.26468	2.00185e-05	0.000863532	8	90001404	90053633	+	protein_coding	DECR1
ENSG00000070882	1087.5	-5.92614	1.25986	-4.70381	2.55356e-06	0.00015935	7	24796539	24981634	-	protein_coding	OSBPL3
ENSG00000149948	1282.3	-5.92239	1.74945	-3.38528	0.000711047	0.0167552	12	65824459	65966291	+	protein_coding	HMGA2
ENSG00000049192	102.085	-5.90915	1.94777	-3.0338	0.00241494	0.0443854	5	65148737	65481920	-	protein_coding	ADAMTS6
ENSG00000189410	487.691	-5.902	1.57663	-3.74344	0.000181521	0.00545878	1	20719730	20732837	-	protein_coding	SH2D5
ENSG00000187134	285.344	-5.87879	1.4638	-4.01612	5.9165e-05	0.00213752	10	4963252	4983283	+	protein_coding	AKR1C1
ENSG00000103044	2792.47	-5.87875	1.24055	-4.73883	2.14957e-06	0.000140238	16	69105652	69118719	+	protein_coding	HAS3
ENSG00000057019	4400.86	-5.87823	1.11687	-5.26313	1.41621e-07	1.68114e-05	3	98795940	98901695	-	protein_coding	DCBLD2
ENSG00000145632	2437.96	-5.87461	1.47946	-3.97078	7.16363e-05	0.0025022	5	58453981	58460139	-	protein_coding	PLK2
ENSG00000135362	178.094	-5.86646	1.69846	-3.45398	0.000552373	0.0136477	11	36296287	36465204	+	protein_coding	PRR5L
ENSG00000178922	361.929	-5.84967	1.16376	-5.02653	4.99432e-07	4.45482e-05	1	43450988	43453989	-	protein_coding	HYI
ENSG00000121236	254.554	-5.81384	1.33883	-4.34249	1.40877e-05	0.000635478	11	5596108	5612958	+	protein_coding	TRIM6
ENSG00000143499	653.925	-5.80836	1.24968	-4.64787	3.35384e-06	0.000198316	1	214281101	214337131	+	protein_coding	SMYD2
ENSG00000090339	1530.34	-5.78271	1.50964	-3.83052	0.000127874	0.00407855	19	10271092	10286615	+	protein_coding	ICAM1
ENSG00000127955	596.376	-5.75377	1.49376	-3.85187	0.000117217	0.00379226	7	79768027	80226181	+	protein_coding	GNAI1
ENSG00000198910	197.535	-5.73915	1.45061	-3.95637	7.60966e-05	0.00262891	X	153861513	153886173	-	protein_coding	L1CAM
ENSG00000198478	255.473	-5.68515	1.70337	-3.33759	0.000845092	0.0193648	6	79631328	79703655	+	protein_coding	SH3BGRL2
ENSG00000141404	395.992	-5.67043	1.7412	-3.25662	0.00112747	0.0242845	18	11689263	11885685	+	protein_coding	GNAL
ENSG00000138378	114.865	-5.66861	1.86778	-3.03494	0.00240584	0.0443242	2	191029575	191178435	-	protein_coding	STAT4
ENSG00000176170	499.725	-5.66717	1.28794	-4.4002	1.08151e-05	0.000503683	17	76376583	76387860	+	protein_coding	SPHK1
ENSG00000184557	313.625	-5.65863	1.39795	-4.04779	5.17033e-05	0.00192069	17	78356777	78360077	-	protein_coding	SOCS3
ENSG00000213780	361.627	-5.63054	1.26737	-4.44268	8.88435e-06	0.000425115	6	30908206	30914106	+	protein_coding	GTF2H4
ENSG00000058085	16008.5	-5.62605	1.84844	-3.04367	0.00233711	0.0435121	1	183186237	183245127	+	protein_coding	LAMC2
ENSG00000138311	250.258	-5.59812	1.86154	-3.00725	0.00263621	0.047512	10	62374191	62480288	+	protein_coding	ZNF365
ENSG00000127990	596.115	-5.55381	1.22655	-4.52801	5.95412e-06	0.000314393	7	94524203	94656572	-	protein_coding	SGCE
ENSG00000102781	457.544	-5.55373	1.22148	-4.54674	5.44845e-06	0.000290609	13	30202629	30307551	-	protein_coding	KATNAL1
ENSG00000155380	2104.82	-5.51525	1.22894	-4.4878	7.19635e-06	0.000360686	1	112911846	112957593	-	protein_coding	SLC16A1
ENSG00000049130	634.616	-5.51239	1.71732	-3.20989	0.00132788	0.0277106	12	88492792	88580851	-	protein_coding	KITLG
ENSG00000074527	2126.58	-5.50269	1.39415	-3.94697	7.91458e-05	0.00272828	12	95657806	95791189	-	protein_coding	NTN4
ENSG00000163513	1956.9	-5.49375	1.12116	-4.90004	9.58168e-07	7.33279e-05	3	30606477	30694249	+	protein_coding	TGFBR2
ENSG00000196154	150.78	-5.48462	1.68962	-3.24607	0.00117009	0.0249978	1	153543612	153550136	-	protein_coding	S100A4
ENSG00000101115	83.2103	-5.45689	1.63008	-3.34762	0.000815087	0.0187863	20	51782330	51802521	-	protein_coding	SALL4
ENSG00000087077	1096.4	-5.40642	1.35282	-3.9964	6.43134e-05	0.00230245	7	100867386	100873454	+	protein_coding	TRIP6
ENSG00000106392	798.082	-5.37688	1.23213	-4.3639	1.27765e-05	0.000582742	7	7156933	7248616	+	protein_coding	C1GALT1
ENSG00000115919	513.308	-5.37507	1.53455	-3.50269	0.000460579	0.0118046	2	142877656	143055833	+	protein_coding	KYNU
ENSG00000162614	158.86	-5.36009	1.47919	-3.62366	0.000290463	0.0081309	1	77888512	77943895	+	protein_coding	NEXN
ENSG00000006555	188.464	-5.35556	1.65317	-3.23957	0.00119709	0.0255402	1	54779711	54801323	-	protein_coding	TTC22
ENSG00000121895	260.471	-5.34677	1.61171	-3.31746	0.000908407	0.0204301	4	38966743	39032922	-	protein_coding	TMEM156
ENSG00000256591	189.579	-5.3443	1.19234	-4.48221	7.38736e-06	0.000369087	11	61429219	61485822	+	protein_coding	NA
ENSG00000157510	387.161	-5.3406	1.54822	-3.44952	0.00056159	0.0137677	5	149271858	149343637	+	protein_coding	AFAP1L1
ENSG00000171608	459.563	-5.31176	1.41998	-3.74074	0.00018348	0.00549674	1	9629888	9729114	+	protein_coding	PIK3CD
ENSG00000105928	839.764	-5.30985	1.67695	-3.16638	0.00154349	0.0312419	7	24698354	24757940	-	protein_coding	GSDME
ENSG00000075618	5646.09	-5.30867	1.09863	-4.8321	1.35102e-06	9.73965e-05	7	5592815	5606655	+	protein_coding	FSCN1
ENSG00000132297	1648.27	-5.28858	1.74258	-3.03492	0.002406	0.0443242	8	132061479	132111159	-	protein_coding	HHLA1
ENSG00000185585	439.33	-5.27578	1.63943	-3.21806	0.00129059	0.0271316	9	124777132	124814885	+	protein_coding	OLFML2A
ENSG00000170190	246.189	-5.22617	1.68193	-3.10725	0.00188835	0.0367236	17	75087726	75106162	+	protein_coding	SLC16A5
ENSG00000135926	1931.76	-5.21951	1.60091	-3.26034	0.0011128	0.0240669	2	218274196	218292586	-	protein_coding	TMBIM1
ENSG00000115641	1024.95	-5.21251	1.20306	-4.33272	1.4728e-05	0.000658711	2	105357711	105438513	-	protein_coding	FHL2
ENSG00000151474	439.951	-5.16482	1.23298	-4.18889	2.80327e-05	0.00114067	10	13643705	14462142	-	protein_coding	FRMD4A
ENSG00000162434	2365.77	-5.1603	1.1947	-4.31935	1.56492e-05	0.000694015	1	64833222	65067754	-	protein_coding	JAK1
ENSG00000152104	2749.83	-5.15838	1.32733	-3.88627	0.000101797	0.00339065	1	214348699	214552449	-	protein_coding	PTPN14
ENSG00000172889	174.031	-5.1561	1.52877	-3.3727	0.000744345	0.0174617	9	136658855	136672678	+	protein_coding	EGFL7
ENSG00000168994	596.326	-5.12421	1.28452	-3.98921	6.62951e-05	0.00235736	6	3722613	3751713	-	protein_coding	PXDC1
ENSG00000151136	273.506	-5.11344	1.67547	-3.05194	0.00227369	0.042633	12	107318420	107659642	+	protein_coding	ABTB3
ENSG00000182963	1181.18	-5.10867	1.6093	-3.17447	0.0015011	0.0305578	17	44798447	44830816	-	protein_coding	GJC1
ENSG00000163904	953.485	-5.10737	1.11177	-4.59393	4.34978e-06	0.000244393	3	185582495	185633551	+	protein_coding	SENP2
ENSG00000182718	47084.1	-5.10719	1.43987	-3.54697	0.000389691	0.0103751	15	60347133	60402883	-	protein_coding	ANXA2
ENSG00000253368	2917.67	-5.09686	1.2647	-4.03008	5.5757e-05	0.00204244	1	26993691	27000886	+	protein_coding	TRNP1
ENSG00000042493	2018.65	-5.096	1.53164	-3.32715	0.000877389	0.0198172	2	85394752	85418432	-	protein_coding	CAPG
ENSG00000187837	936.305	-5.09363	1.31771	-3.8655	0.00011086	0.00360878	6	26055739	26056470	-	protein_coding	H1-2
ENSG00000104870	578.918	-5.09241	1.45739	-3.4942	0.000475481	0.012011	19	49506815	49526428	+	protein_coding	FCGRT
ENSG00000129226	1232.69	-5.08773	1.27899	-3.97794	6.95145e-05	0.00244977	17	7579490	7582111	+	protein_coding	CD68
ENSG00000134775	1072.88	-5.05393	1.20564	-4.19192	2.76606e-05	0.00112844	18	36297712	36780220	+	protein_coding	FHOD3
ENSG00000136052	162.803	-5.04566	1.4322	-3.523	0.000426688	0.0111717	12	104801800	104958744	-	protein_coding	SLC41A2
ENSG00000158286	587.226	-5.0452	1.23383	-4.08904	4.33166e-05	0.00165189	1	6205474	6221299	+	protein_coding	RNF207
ENSG00000133104	805.651	-5.03212	1.32244	-3.80518	0.000141702	0.00442134	13	36301637	36370180	-	protein_coding	SPART
ENSG00000119917	168.66	-5.03078	1.2391	-4.06004	4.90647e-05	0.00184877	10	89327306	89377473	+	protein_coding	IFIT3
ENSG00000142227	610.862	-5.02427	1.64401	-3.05611	0.00224231	0.0422454	19	48321508	48330553	+	protein_coding	EMP3
ENSG00000158710	11401.5	-5.01055	1.10904	-4.51792	6.24511e-06	0.000326129	1	159918106	159925507	-	protein_coding	TAGLN2
ENSG00000115963	1575.38	-5.00892	1.46061	-3.42934	0.000605055	0.0146737	2	150468194	150539011	-	protein_coding	RND3
ENSG00000161243	392.447	-4.98853	1.2582	-3.9648	7.34567e-05	0.00256012	19	38990713	39032785	-	protein_coding	FBXO27
ENSG00000141655	203.053	-4.97562	1.31233	-3.79143	0.000149782	0.00464589	18	62325286	62391288	+	protein_coding	TNFRSF11A
ENSG00000034510	21211.5	-4.97405	1.29759	-3.83331	0.000126431	0.00405489	2	84905655	84906671	+	protein_coding	TMSB10
ENSG00000196159	288.967	-4.94112	1.20541	-4.09913	4.14704e-05	0.00159691	4	125314917	125492932	+	protein_coding	FAT4
ENSG00000126778	416.406	-4.92983	1.3691	-3.60079	0.000317254	0.00871098	14	60643420	60658259	-	protein_coding	SIX1
ENSG00000125657	186.779	-4.91596	1.53055	-3.2119	0.00131861	0.0275737	19	6531025	6535924	+	protein_coding	TNFSF9
ENSG00000152527	159.925	-4.91521	1.30516	-3.76597	0.000165902	0.00504674	2	43637259	43767987	+	protein_coding	PLEKHH2
ENSG00000006534	1383.35	-4.84879	1.31333	-3.69199	0.000222505	0.00652152	11	68008577	68029282	+	protein_coding	ALDH3B1
ENSG00000176697	221.515	-4.83861	1.60875	-3.00769	0.00263245	0.047512	11	27654892	27722058	-	protein_coding	BDNF
ENSG00000175591	853.15	-4.83456	1.25782	-3.84361	0.000121237	0.00391428	11	73218280	73242427	+	protein_coding	P2RY2
ENSG00000189067	1423.09	-4.83424	1.60159	-3.01841	0.00254108	0.0461133	16	11547721	11636381	-	protein_coding	LITAF
ENSG00000104327	416.611	-4.80717	1.56114	-3.07927	0.00207507	0.0397106	8	90058607	90095475	-	protein_coding	CALB1
ENSG00000151364	103.932	-4.80227	1.5758	-3.0475	0.00230752	0.0431648	11	78015714	78046191	-	protein_coding	KCTD14
ENSG00000157654	3448.61	-4.77544	1.45901	-3.27308	0.00106384	0.0231667	9	109498324	110172512	+	protein_coding	PALM2AKAP2
ENSG00000000003	499.76	-4.74813	1.28628	-3.69136	0.000223058	0.00652152	X	100627107	100639991	-	protein_coding	TSPAN6
ENSG00000179431	646.99	-4.74247	1.11603	-4.24941	2.14336e-05	0.000912113	11	35618459	35620865	+	protein_coding	FJX1
ENSG00000161653	171.082	-4.73991	1.35865	-3.4887	0.000485383	0.0121832	17	44004621	44009068	+	protein_coding	NAGS
ENSG00000178202	735.285	-4.70494	1.49826	-3.14027	0.00168792	0.0335206	11	108472111	108498405	-	protein_coding	POGLUT3
ENSG00000101871	622.23	-4.70138	1.37591	-3.41693	0.000633305	0.0152418	X	10445309	10833654	-	protein_coding	MID1
ENSG00000102265	2579.13	-4.68368	1.22852	-3.81245	0.000137598	0.00430662	X	47582407	47586789	+	protein_coding	TIMP1
ENSG00000138735	154.098	-4.68073	1.34012	-3.49278	0.000478024	0.012056	4	119494396	119628804	-	protein_coding	PDE5A
ENSG00000011422	729.685	-4.67077	1.14658	-4.07366	4.62805e-05	0.00175644	19	43646094	43670547	-	protein_coding	PLAUR
ENSG00000112343	503.099	-4.64693	1.34098	-3.46533	0.000529578	0.0131407	6	25962801	25991231	+	protein_coding	TRIM38
ENSG00000075651	252.255	-4.63485	1.39194	-3.32977	0.000869186	0.0196883	3	171600403	171810950	-	protein_coding	PLD1
ENSG00000187720	1383.52	-4.59372	1.11511	-4.11953	3.79646e-05	0.00147062	15	71096951	71783383	+	protein_coding	THSD4
ENSG00000120217	102.779	-4.56515	1.4488	-3.15099	0.00162717	0.0326013	9	5450502	5470566	+	protein_coding	CD274
ENSG00000142871	5544.18	-4.5638	1.13612	-4.01701	5.89409e-05	0.00213431	1	85580760	85584589	+	protein_coding	CCN1
ENSG00000102038	1009.28	-4.55739	1.12974	-4.03403	5.48275e-05	0.00201306	X	129446500	129523500	-	protein_coding	SMARCA1
ENSG00000171488	421.39	-4.54074	1.12296	-4.04354	5.26504e-05	0.00194216	1	89633071	89769903	+	protein_coding	LRRC8C
ENSG00000270800	229.347	-4.5372	1.21631	-3.73028	0.000191266	0.00570834	6	34284886	34426071	-	protein_coding	RPS10-NUDT3
ENSG00000138119	13194	-4.51954	1.16818	-3.86886	0.000109346	0.00356684	10	93306428	93482334	-	protein_coding	MYOF
ENSG00000180596	187.91	-4.50393	1.47733	-3.04869	0.0022984	0.0430452	6	26086316	26123926	-	protein_coding	H2BC4
ENSG00000183287	472.387	-4.44145	1.2283	-3.61593	0.000299276	0.008304	18	59430938	59697662	-	protein_coding	CCBE1
ENSG00000170085	291.589	-4.43517	1.34267	-3.30325	0.000955724	0.021282	5	176238366	176345991	+	protein_coding	SIMC1
ENSG00000138678	395.076	-4.43002	1.46046	-3.0333	0.00241894	0.0444047	4	83535913	83605875	+	protein_coding	GPAT3
ENSG00000165434	183.701	-4.41675	1.43708	-3.07342	0.00211621	0.0401571	11	74330315	74398433	-	protein_coding	PGM2L1
ENSG00000132481	680.83	-4.39156	1.18709	-3.69944	0.000216073	0.00636448	17	75874163	75878581	-	protein_coding	TRIM47
ENSG00000100599	314.841	-4.37592	1.16763	-3.74768	0.000178476	0.00537743	14	92513780	92688994	+	protein_coding	RIN3
ENSG00000113070	663.6	-4.37576	1.22713	-3.56583	0.000362702	0.00978863	5	140332842	140346603	-	protein_coding	HBEGF
ENSG00000163689	198.636	-4.36181	1.28831	-3.38568	0.000710013	0.0167552	3	58717364	59050084	-	protein_coding	CFAP20DC
ENSG00000169908	2719.08	-4.34586	1.17884	-3.68655	0.000227319	0.00660942	3	149369021	149377692	-	protein_coding	TM4SF1
ENSG00000049246	166.216	-4.33578	1.18574	-3.65661	0.000255569	0.00727012	1	7784290	7845177	+	protein_coding	PER3
ENSG00000163923	617.898	-4.32569	1.3771	-3.14116	0.00168278	0.0334938	3	187120947	187180908	-	protein_coding	RPL39L
ENSG00000143429	382.812	-4.31018	1.38716	-3.10719	0.00188875	0.0367236	2	91636683	91659961	-	transcribed_unprocessed_pseudogene	LSP1P4
ENSG00000005884	18295.4	-4.3063	1.03846	-4.14681	3.37132e-05	0.00132734	17	50055967	50090481	+	protein_coding	ITGA3
ENSG00000099377	370.107	-4.2897	1.30674	-3.28274	0.00102803	0.0225738	16	30985206	30989147	+	protein_coding	HSD3B7
ENSG00000112851	3331.55	-4.28888	1.41686	-3.02703	0.00246966	0.0451284	5	65883127	66082546	+	protein_coding	ERBIN
ENSG00000166401	408.784	-4.28021	1.23995	-3.45191	0.000556635	0.0136887	18	63970028	64019779	+	protein_coding	SERPINB8
ENSG00000074416	2059.56	-4.27862	1.07476	-3.981	6.86261e-05	0.00242387	3	127689061	128052190	-	protein_coding	MGLL
ENSG00000151967	156.936	-4.26142	1.31152	-3.24921	0.00115728	0.0248248	3	159273243	159897629	+	protein_coding	SCHIP1
ENSG00000111450	549.899	-4.1989	1.39309	-3.01409	0.00257755	0.0466678	12	130789599	130839254	-	protein_coding	STX2
ENSG00000173559	1156.61	-4.19321	1.25708	-3.33568	0.000850906	0.0194126	2	191678067	191741097	+	protein_coding	NABP1
ENSG00000140859	1126.62	-4.19199	1.31417	-3.18983	0.00142358	0.0294566	16	57758216	57863053	-	protein_coding	KIFC3
ENSG00000111145	871.856	-4.13217	1.15941	-3.56402	0.000365224	0.0098231	12	96194374	96269824	+	protein_coding	ELK3
ENSG00000146281	410.367	-4.09816	1.16885	-3.50615	0.000454642	0.0117286	6	89146054	89165565	+	protein_coding	PM20D2
ENSG00000116793	287.782	-4.08508	1.21344	-3.36653	0.000761209	0.0177781	1	113696830	113759489	-	protein_coding	PHTF1
ENSG00000175505	303.176	-4.08075	1.31666	-3.09932	0.00193968	0.0375291	11	67364167	67374177	-	protein_coding	CLCF1
ENSG00000163558	1218.17	-4.05511	1.06323	-3.81397	0.000136749	0.00429225	3	170222423	170305977	+	protein_coding	PRKCI
ENSG00000121281	690.912	-4.0453	1.07379	-3.76731	0.000165014	0.00503915	16	50246136	50318135	+	protein_coding	ADCY7
ENSG00000086300	137.02	-4.03599	1.29	-3.12869	0.00175588	0.0345228	7	26291861	26374383	+	protein_coding	SNX10
ENSG00000173083	227.591	-4.03581	1.20352	-3.35333	0.000798446	0.018538	4	83292460	83335153	-	protein_coding	HPSE
ENSG00000060749	1012.45	-4.02022	1.15025	-3.49507	0.000473935	0.0120102	11	32892810	32993316	+	protein_coding	QSER1
ENSG00000182240	1782.04	-3.98831	1.22278	-3.26167	0.00110759	0.0239872	21	41167800	41282530	+	protein_coding	BACE2
ENSG00000092969	1196.57	-3.95192	1.11828	-3.53394	0.000409421	0.0108274	1	218345335	218444619	+	protein_coding	TGFB2
ENSG00000121542	315.595	-3.93554	1.11766	-3.52122	0.000429571	0.0112286	3	123201926	123274136	+	protein_coding	SEC22A
ENSG00000163659	1560.95	-3.87443	1.22524	-3.16219	0.00156589	0.0316546	3	156673234	156706770	+	protein_coding	TIPARP
ENSG00000180611	460.438	-3.86672	1.24367	-3.10912	0.00187647	0.0366167	3	192796814	192917856	-	protein_coding	MB21D2
ENSG00000214944	1011.06	-3.81566	1.255	-3.04036	0.00236293	0.043941	5	73626157	73941993	+	protein_coding	ARHGEF28
ENSG00000128805	235.602	-3.77129	1.18736	-3.17619	0.00149224	0.0304779	10	48446035	48656265	-	protein_coding	ARHGAP22
ENSG00000176454	577.203	-3.75294	1.24042	-3.02553	0.00248199	0.0452491	15	34358632	34367196	-	protein_coding	LPCAT4
ENSG00000023608	859.653	-3.73883	1.16346	-3.21354	0.00131111	0.0274898	14	61762419	61796428	+	protein_coding	SNAPC1
ENSG00000150093	33495.3	-3.72952	1.16466	-3.20225	0.00136359	0.0283352	10	32887272	33005792	-	protein_coding	ITGB1
ENSG00000146112	1461.99	-3.70491	1.23371	-3.00306	0.00267281	0.0480619	6	30676388	30687895	-	protein_coding	PPP1R18
ENSG00000124942	33587.3	-3.68299	1.04686	-3.51812	0.00043461	0.0113415	11	62433541	62556235	-	protein_coding	AHNAK
ENSG00000131018	429.151	-3.65308	1.21731	-3.00096	0.00269134	0.04834	6	152121686	152637801	-	protein_coding	SYNE1
ENSG00000188549	1990.89	-3.60527	1.15163	-3.13057	0.00174468	0.0343453	15	40331451	40340939	-	protein_coding	CCDC9B
ENSG00000068366	727.003	-3.58268	1.12738	-3.17787	0.0014836	0.0304138	X	109624243	109733403	-	protein_coding	ACSL4
ENSG00000101132	328.546	-3.56731	1.1063	-3.22455	0.00126171	0.0267576	20	54208086	54228052	+	protein_coding	PFDN4
ENSG00000198113	833.933	-3.49935	1.13311	-3.08827	0.00201329	0.0386688	9	137277725	137282641	+	protein_coding	TOR4A
ENSG00000065534	670.921	-3.43869	1.11465	-3.08498	0.00203564	0.0390506	3	123610048	123884332	-	protein_coding	MYLK
ENSG00000166123	3335.9	3.25704	1.03347	3.15157	0.00162394	0.0325779	16	46884361	46931289	+	protein_coding	GPT2
ENSG00000179627	464.379	3.28181	1.0674	3.07457	0.00210805	0.0400986	14	104800595	104804712	+	protein_coding	ZBTB42
ENSG00000214595	306.91	3.43684	1.08977	3.15374	0.00161194	0.0324194	2	54723498	54972025	+	protein_coding	EML6
ENSG00000123191	1248.92	3.44762	1.04263	3.30667	0.000944129	0.0211132	13	51930435	52012125	-	protein_coding	ATP7B
ENSG00000124839	300.559	3.64046	1.0913	3.33591	0.000850212	0.0194126	2	237574321	237601614	-	protein_coding	RAB17
ENSG00000155111	1605.06	3.68022	1.08251	3.39973	0.000674534	0.0160385	6	110609977	110815958	-	protein_coding	CDK19
ENSG00000131844	5900.34	3.72541	1.0373	3.59146	0.000328829	0.00898192	5	71579530	71658706	+	protein_coding	MCCC2
ENSG00000158270	189.588	3.75333	1.22407	3.06628	0.00216743	0.0408835	18	316736	500722	-	protein_coding	COLEC12
ENSG00000182379	206.546	3.77905	1.2443	3.03709	0.00238876	0.0442131	12	57216793	57226449	+	protein_coding	NXPH4
ENSG00000163590	414.214	3.78331	1.10867	3.41249	0.000643732	0.0154222	3	160755601	161078902	+	protein_coding	PPM1L
ENSG00000113504	1885.35	3.81014	1.08353	3.51639	0.000437451	0.0113561	5	1050383	1112063	-	protein_coding	SLC12A7
ENSG00000100058	400.673	3.89375	1.1046	3.52503	0.000423427	0.0111048	22	25455711	25459681	+	transcribed_unprocessed_pseudogene	CRYBB2P1
ENSG00000008735	301.984	3.91219	1.17546	3.32823	0.000874001	0.0197689	22	50600792	50613981	+	protein_coding	MAPK8IP2
ENSG00000112561	774.851	3.9515	1.17355	3.36714	0.000759518	0.0177648	6	41683977	41736259	-	protein_coding	TFEB
ENSG00000198237	166.005	3.98508	1.15876	3.4391	0.000583651	0.0142202	5	69875270	69920867	+	unprocessed_pseudogene	GUSBP13
ENSG00000153093	66.7989	4.05181	1.27665	3.17379	0.00150464	0.0305731	2	110732538	111118548	+	protein_coding	ACOXL
ENSG00000176024	373.875	4.05224	1.11329	3.63987	0.000272774	0.00771783	19	51927146	51948759	+	protein_coding	ZNF613
ENSG00000162552	89.7875	4.13293	1.36445	3.02902	0.00245352	0.0449376	1	22117312	22143969	-	protein_coding	WNT4
ENSG00000139865	372.06	4.14991	1.29597	3.20216	0.001364	0.0283352	14	37595628	38041442	+	protein_coding	TTC6
ENSG00000203499	1723.61	4.16483	1.24826	3.33651	0.000848376	0.0194118	8	143734138	143790645	+	protein_coding	IQANK1
ENSG00000254402	53.9132	4.20978	1.40871	2.9884	0.00280443	0.0499169	8	144522387	144527033	-	protein_coding	LRRC24
ENSG00000166387	381.328	4.25536	1.35638	3.1373	0.00170512	0.0338197	11	7513297	7657127	+	protein_coding	PPFIBP2
ENSG00000085831	617.052	4.29762	1.36599	3.14617	0.00165423	0.0330177	1	51287257	51345116	-	protein_coding	TTC39A
ENSG00000130707	2931.08	4.33417	1.33455	3.24766	0.00116359	0.0248926	9	130444960	130501274	+	protein_coding	ASS1
ENSG00000117643	116.014	4.35816	1.37155	3.17755	0.00148524	0.0304138	1	25616790	25784450	+	protein_coding	MAN1C1
ENSG00000169710	49461.4	4.41	1.22315	3.60545	0.000311614	0.00858598	17	82078337	82098294	-	protein_coding	FASN
ENSG00000108551	206.573	4.41303	1.21751	3.62464	0.000289363	0.00811451	17	17494436	17496395	-	protein_coding	RASD1
ENSG00000187486	172.092	4.41751	1.46257	3.02039	0.00252453	0.0458656	11	17365171	17389331	-	protein_coding	KCNJ11
ENSG00000168993	143.819	4.42726	1.33611	3.31353	0.000921247	0.02066	4	784956	826129	-	protein_coding	CPLX1
ENSG00000123643	2877.17	4.44009	1.21172	3.66428	0.000248033	0.00708127	5	151437045	151492379	+	protein_coding	SLC36A1
ENSG00000109576	454.287	4.47616	1.07185	4.17611	2.96533e-05	0.00119126	4	170060221	170091699	-	protein_coding	AADAT
ENSG00000205363	78.6617	4.56519	1.46782	3.11019	0.00186968	0.0365781	15	73735457	73753351	-	protein_coding	INSYN1
ENSG00000187678	4517.07	4.59224	1.53436	2.99294	0.00276302	0.0493467	5	142310426	142326455	-	protein_coding	SPRY4
ENSG00000183779	2282.68	4.60507	1.47033	3.13201	0.00173616	0.0342631	8	37695781	37700019	+	protein_coding	ZNF703
ENSG00000253816	214.216	4.61	1.29461	3.56091	0.000369565	0.00990938	5	70219917	70258930	-	unprocessed_pseudogene	GUSBP14
ENSG00000167653	833.394	4.6352	1.54839	2.99356	0.00275745	0.049303	8	142670307	142682725	+	protein_coding	PSCA
ENSG00000167799	374.837	4.65351	1.15792	4.01885	5.84827e-05	0.00212723	11	67627937	67629937	-	protein_coding	NUDT8
ENSG00000100228	469.85	4.70383	1.55036	3.03403	0.00241307	0.0443854	22	23145365	23165663	+	protein_coding	RAB36
ENSG00000100350	995.083	4.75341	1.34564	3.53244	0.000411746	0.0108525	22	36487189	36507221	-	protein_coding	FOXRED2
ENSG00000055163	1727.33	4.81294	1.15554	4.1651	3.11212e-05	0.00123453	5	157266078	157395595	+	protein_coding	CYFIP2
ENSG00000136383	320.403	4.85822	1.35457	3.58654	0.0003351	0.0091374	15	84817355	84873479	+	protein_coding	ALPK3
ENSG00000188322	379.806	4.86012	1.39073	3.49465	0.000474686	0.0120102	16	28259245	28323849	+	protein_coding	SBK1
ENSG00000149150	1074.89	4.86776	1.59477	3.05232	0.0022708	0.0426294	11	57484533	57515780	-	protein_coding	SLC43A1
ENSG00000223802	210.425	4.87115	1.34633	3.6181	0.00029677	0.00826351	19	18868544	18896727	-	protein_coding	CERS1
ENSG00000076344	199.904	4.90845	1.26418	3.88272	0.000103296	0.00341896	16	268300	275980	-	protein_coding	RGS11
ENSG00000169439	772.317	4.91786	1.52523	3.22434	0.00126263	0.0267576	8	96493812	96611790	+	protein_coding	SDC2
ENSG00000250138	84.9245	4.95697	1.63436	3.03297	0.00242161	0.0444047	5	69631962	69636399	+	unprocessed_pseudogene	NA
ENSG00000076864	1674.66	4.97934	1.16965	4.25713	2.07065e-05	0.000888352	1	21596220	21669357	-	protein_coding	RAP1GAP
ENSG00000262902	290.412	4.98468	1.17811	4.23109	2.32565e-05	0.000971944	17	53105733	53106358	+	processed_pseudogene	MTCO1P40
ENSG00000125999	44.3889	4.99762	1.63595	3.05486	0.00225163	0.0423704	20	33273479	33309871	+	protein_coding	BPIFB1
ENSG00000214376	226.554	5.0806	1.44585	3.51392	0.000441541	0.0114092	11	93818231	93850618	-	protein_coding	VSTM5
ENSG00000115457	1809.44	5.11913	1.68054	3.04613	0.00231809	0.0432089	2	216632827	216664436	+	protein_coding	IGFBP2
ENSG00000185432	287.685	5.23269	1.17375	4.45808	8.26976e-06	0.000399275	12	50923471	50932510	+	protein_coding	TMT1A
ENSG00000288349	120.051	5.24076	1.41966	3.69157	0.000222875	0.00652152	5	70775505	70778475	-	processed_pseudogene	NA
ENSG00000166446	2024.25	5.2592	1.58761	3.31266	0.000924137	0.0206954	16	80597906	80804598	-	protein_coding	CDYL2
ENSG00000081803	807.168	5.29009	1.54748	3.41853	0.000629611	0.0151992	7	122318410	122886759	-	protein_coding	CADPS2
ENSG00000137266	2209.18	5.30684	1.04484	5.07907	3.79279e-07	3.58566e-05	6	3268961	3457050	-	protein_coding	SLC22A23
ENSG00000198734	70.5061	5.30833	1.5213	3.48933	0.000484234	0.0121737	1	169511950	169586588	-	protein_coding	F5
ENSG00000132932	322.826	5.36874	1.2906	4.15987	3.18429e-05	0.00125684	13	25371973	26025851	+	protein_coding	ATP8A2
ENSG00000164867	125.51	5.37705	1.51006	3.56083	0.000369687	0.00990938	7	150991016	151014588	+	protein_coding	NOS3
ENSG00000249437	62.0493	5.44307	1.69975	3.20227	0.00136348	0.0283352	5	70968165	71025339	-	protein_coding	NAIP
ENSG00000225813	20.7005	5.46293	1.80385	3.02848	0.00245789	0.0449654	2	161281901	161282618	+	processed_pseudogene	NA
ENSG00000004139	814.371	5.47435	1.15914	4.72278	2.32639e-06	0.000147506	17	28364355	28404049	+	protein_coding	SARM1
ENSG00000188039	198.577	5.47537	1.38168	3.96283	7.40657e-05	0.00257566	19	16719846	16817963	+	protein_coding	NWD1
ENSG00000112379	8144.26	5.64979	1.5467	3.65279	0.000259402	0.00735266	6	138161938	138344663	+	protein_coding	ARFGEF3
ENSG00000250722	393.228	5.67785	1.37836	4.11929	3.80044e-05	0.00147062	5	42799879	42887392	-	protein_coding	SELENOP
ENSG00000267795	202.99	5.71772	1.63199	3.50352	0.000459146	0.0118046	16	4788396	4796491	+	protein_coding	SMIM22
ENSG00000054179	267.524	5.75062	1.15917	4.96099	7.01351e-07	5.73727e-05	9	137048106	137054061	-	protein_coding	ENTPD2
ENSG00000169174	139.201	5.77213	1.78562	3.23257	0.00122683	0.0261039	1	55039444	55064852	+	protein_coding	PCSK9
ENSG00000160111	231.679	5.77538	1.248	4.62772	3.69716e-06	0.000216188	19	16892950	17026815	-	protein_coding	CPAMD8
ENSG00000177508	210.964	5.78059	1.87822	3.0777	0.00208606	0.0398725	16	54283303	54286787	-	protein_coding	IRX3
ENSG00000158715	3612.32	5.78905	1.623	3.56689	0.000361237	0.00976577	1	205657850	205680509	-	protein_coding	SLC45A3
ENSG00000092421	294.415	5.80549	1.73176	3.35237	0.000801238	0.0185756	5	116443554	116574823	-	protein_coding	SEMA6A
ENSG00000107295	168.79	5.81023	1.84263	3.15323	0.00161474	0.0324345	9	17579065	17797124	+	protein_coding	SH3GL2
ENSG00000100031	1497.68	5.82255	1.71564	3.39381	0.000689284	0.016291	22	24594810	24629005	+	protein_coding	GGT1
ENSG00000158050	155.508	5.84905	1.50283	3.89204	9.94068e-05	0.00331804	2	96143168	96145440	-	protein_coding	DUSP2
ENSG00000286022	32.0863	5.8614	1.81915	3.22206	0.00127273	0.0268994	20	2207327	2341059	+	protein_coding	NA
ENSG00000155792	334.189	5.86504	1.21229	4.83798	1.31167e-06	9.49941e-05	8	119873716	120050918	+	protein_coding	DEPTOR
ENSG00000133424	120.582	5.86547	1.26558	4.6346	3.57632e-06	0.000209899	22	33162225	33922841	-	protein_coding	LARGE1
ENSG00000113231	271.74	6.03059	1.91602	3.14746	0.00164695	0.0329141	5	77210448	77428256	+	protein_coding	PDE8B
ENSG00000176884	351.748	6.03208	1.73606	3.47459	0.000511644	0.0127764	9	137138345	137168756	+	protein_coding	GRIN1
ENSG00000152076	992.484	6.06522	1.19689	5.06747	4.03148e-07	3.72216e-05	2	130139286	130145134	-	protein_coding	CCDC74B
ENSG00000143365	308.042	6.09295	1.65778	3.67536	0.000237516	0.00686796	1	151806070	151831845	-	protein_coding	RORC
ENSG00000114812	525.349	6.09682	1.88277	3.23822	0.00120279	0.0256271	3	42489298	42537573	+	protein_coding	VIPR1
ENSG00000005379	177.162	6.10946	1.79402	3.40545	0.000660552	0.0157297	17	58301227	58328795	-	protein_coding	TSPOAP1
ENSG00000121270	215.668	6.11471	1.76914	3.45632	0.00054761	0.0135512	16	48165772	48247568	-	protein_coding	ABCC11
ENSG00000176387	839.058	6.15123	1.68314	3.65462	0.000257564	0.00731371	16	67430651	67437553	+	protein_coding	HSD11B2
ENSG00000130222	278.279	6.18965	1.8989	3.25959	0.00111573	0.0240974	9	89605011	89606555	+	protein_coding	GADD45G
ENSG00000170153	810.196	6.20786	1.05527	5.88271	4.03606e-09	8.38438e-07	4	140859806	141212877	-	protein_coding	RNF150
ENSG00000167034	3633.14	6.24269	1.57145	3.97256	7.11049e-05	0.00249468	8	23678696	23682938	-	protein_coding	NKX3-1
ENSG00000231345	65.2487	6.26609	1.80629	3.46904	0.000522326	0.0129866	10	50658528	50660472	+	transcribed_processed_pseudogene	BEND3P1
ENSG00000258128	17.2311	6.33769	2.08812	3.03512	0.00240443	0.0443242	12	87783117	87784568	-	transcribed_processed_pseudogene	MKRN9P
ENSG00000168675	454.573	6.35384	1.4221	4.46791	7.89869e-06	0.000387281	18	13217497	13652755	+	protein_coding	LDLRAD4
ENSG00000107954	507.26	6.45512	1.41944	4.54766	5.42468e-06	0.000290322	10	103493704	103592546	+	protein_coding	NEURL1
ENSG00000079841	57.2499	6.47647	1.96994	3.28765	0.00101028	0.022246	6	71886549	72403150	+	protein_coding	RIMS1
ENSG00000124260	82.7849	6.48426	1.88538	3.43923	0.000583371	0.0142202	X	152133309	152138578	-	protein_coding	MAGEA10
ENSG00000162804	290.613	6.51892	1.6628	3.92044	8.83876e-05	0.00302048	2	240998617	241095568	+	protein_coding	SNED1
ENSG00000178715	25.2468	6.5281	1.81053	3.60564	0.000311387	0.00858598	1	15828231	15828669	+	processed_pseudogene	NA
ENSG00000196208	1967.14	6.54953	1.20937	5.41565	6.10668e-08	8.76475e-06	2	11482340	11642788	+	protein_coding	GREB1
ENSG00000114248	22.7377	6.58475	1.96476	3.35142	0.000803976	0.0185845	3	169839171	169869935	-	protein_coding	LRRC31
ENSG00000102313	16.577	6.6069	2.11037	3.13069	0.00174398	0.0343453	X	54748917	54798255	-	protein_coding	ITIH6
ENSG00000148541	46.117	6.62013	1.73507	3.81549	0.000135916	0.00428311	10	59246129	59363181	-	protein_coding	FAM13C
ENSG00000188763	56.2048	6.76708	1.70343	3.97262	7.10869e-05	0.00249468	7	73433777	73436120	+	protein_coding	FZD9
ENSG00000198125	308.545	6.78246	1.17464	5.7741	7.73661e-09	1.52682e-06	22	35606763	35637951	-	protein_coding	MB
ENSG00000197744	346.638	6.79688	1.7116	3.97108	7.15488e-05	0.0025022	5	118973795	118974122	+	processed_pseudogene	PTMAP2
ENSG00000163884	84.9337	6.80966	1.77734	3.83137	0.000127431	0.00407265	3	126342634	126357408	-	protein_coding	KLF15
ENSG00000187122	812.333	6.86413	1.89625	3.61985	0.000294776	0.00823705	10	96998037	97185959	-	protein_coding	SLIT1
ENSG00000162949	68.9695	6.92098	1.47326	4.69774	2.63054e-06	0.000163507	2	30722770	30820542	-	protein_coding	CAPN13
ENSG00000010319	245.158	6.98243	1.36436	5.11773	3.09234e-07	3.03242e-05	3	52433034	52445103	-	protein_coding	SEMA3G
ENSG00000165731	100.258	7.01019	2.14033	3.27528	0.00105557	0.0230183	10	43077063	43130351	+	protein_coding	RET
ENSG00000103316	681.49	7.02506	1.98697	3.53556	0.000406906	0.010797	16	21238873	21303083	-	protein_coding	CRYM
ENSG00000138795	186.465	7.09519	1.70275	4.16689	3.08787e-05	0.00122799	4	108047544	108168956	-	protein_coding	LEF1
ENSG00000188219	38.676	7.11422	1.90127	3.74181	0.000182696	0.00548366	2	131209535	131265278	+	protein_coding	POTEE
ENSG00000279414	23.3627	7.1152	1.9888	3.57764	0.000346711	0.00942146	21	9026820	9027329	-	processed_pseudogene	CDRT15P9
ENSG00000168350	439.677	7.17134	1.53762	4.66391	3.1026e-06	0.000184845	14	100143956	100159645	-	protein_coding	DEGS2
ENSG00000099715	356.482	7.27481	1.62998	4.46313	8.07707e-06	0.000394087	Y	5000225	5742224	+	protein_coding	PCDH11Y
ENSG00000184709	443.265	7.27576	1.68401	4.3205	1.55673e-05	0.000692327	9	137168757	137170051	-	protein_coding	LRRC26
ENSG00000134193	22.7338	7.35855	2.30029	3.19897	0.00137921	0.0285761	1	119794016	119811580	-	protein_coding	REG4
ENSG00000082556	26.6922	7.40096	2.27838	3.24834	0.00116082	0.024867	8	53225723	53251637	-	protein_coding	OPRK1
ENSG00000177675	61.6773	7.54526	1.65548	4.55775	5.17036e-06	0.000280514	12	7346684	7479897	-	protein_coding	CD163L1
ENSG00000109919	77.6761	7.56857	2.0106	3.76434	0.000166988	0.00507001	11	47617314	47642607	-	protein_coding	MTCH2
ENSG00000007952	23.9745	7.60194	2.17346	3.49762	0.000469433	0.0119539	X	100843323	100874359	-	protein_coding	NOX1
ENSG00000186526	460.775	7.61074	1.24519	6.1121	9.83257e-10	2.67649e-07	19	15615217	15630639	+	protein_coding	CYP4F8
ENSG00000100285	148.699	7.6235	1.51375	5.03615	4.74988e-07	4.30983e-05	22	29480217	29491390	+	protein_coding	NEFH
ENSG00000204103	127.627	7.62522	2.0569	3.70715	0.000209606	0.00622041	20	40685847	40689236	-	protein_coding	MAFB
ENSG00000160862	2662.85	7.67993	2.19225	3.50321	0.000459686	0.0118046	7	99966719	99976042	-	protein_coding	AZGP1
ENSG00000230646	48.3536	7.68036	2.47434	3.10401	0.0019092	0.0370443	2	130427730	130429225	+	processed_pseudogene	KLF2P2
ENSG00000188959	202.605	7.69059	1.4392	5.34367	9.1082e-08	1.22906e-05	9	110190047	110208159	-	protein_coding	C9orf152
ENSG00000009694	870.33	7.70627	2.22011	3.47112	0.000518296	0.0129067	X	124375902	125204312	-	protein_coding	TENM1
ENSG00000156689	14.8003	7.75265	2.49072	3.11262	0.00185435	0.0363232	11	58834064	58904215	-	protein_coding	GLYATL2
ENSG00000196620	23.1988	7.76295	2.28416	3.3986	0.00067732	0.0160805	4	68646596	68670652	-	protein_coding	UGT2B15
ENSG00000144290	65.8284	7.77665	2.10117	3.70111	0.000214655	0.00633454	2	161424331	161985282	+	protein_coding	SLC4A10
ENSG00000164082	67.2574	7.82024	2.0504	3.814	0.000136736	0.00429225	3	51707067	51718613	+	protein_coding	GRM2
ENSG00000141639	94.2308	7.821	1.85568	4.21464	2.5018e-05	0.00103399	18	50560086	50731826	+	protein_coding	MAPK4
ENSG00000058404	451.61	7.84461	1.30024	6.03319	1.60755e-09	3.78807e-07	7	44210018	44334577	-	protein_coding	CAMK2B
ENSG00000179023	55.1035	7.87299	2.4454	3.21951	0.00128408	0.0271031	1	18480929	18485974	+	protein_coding	KLHDC7A
ENSG00000213578	214.211	7.88089	1.51128	5.2147	1.84118e-07	2.0616e-05	15	74826626	74831802	+	protein_coding	CPLX3
ENSG00000116299	2170.1	7.89302	1.24854	6.32178	2.58568e-10	8.50474e-08	1	109113678	109206781	+	protein_coding	ELAPOR1
ENSG00000120903	123.216	7.98707	2.57948	3.09639	0.00195893	0.0378551	8	27459755	27479883	-	protein_coding	CHRNA2
ENSG00000109906	954.923	8.00587	1.21121	6.60979	3.84867e-11	2.1701e-08	11	114059040	114256765	+	protein_coding	ZBTB16
ENSG00000161905	243.012	8.01464	1.40017	5.72404	1.04023e-08	1.95535e-06	17	4630918	4642294	-	protein_coding	ALOX15
ENSG00000197888	35.8638	8.06869	2.14153	3.76771	0.00016475	0.00503915	4	68537172	68576413	-	protein_coding	UGT2B17
ENSG00000164116	1095.22	8.08179	1.99722	4.04651	5.19866e-05	0.00192668	4	155666725	155737059	+	protein_coding	GUCY1A1
ENSG00000137673	386.107	8.10781	1.73609	4.67016	3.00961e-06	0.000182053	11	102520507	102530750	-	protein_coding	MMP7
ENSG00000154856	635.321	8.13306	1.56322	5.20275	1.96357e-07	2.13799e-05	18	10454634	10489949	+	protein_coding	APCDD1
ENSG00000144619	162.969	8.13671	1.68793	4.82054	1.43173e-06	0.000101821	3	2098812	3057959	+	protein_coding	CNTN4
ENSG00000125144	196.022	8.15552	2.03186	4.01382	5.9744e-05	0.00215351	16	56666729	56668065	-	protein_coding	MT1G
ENSG00000284233	18.0281	8.26413	2.34261	3.52774	0.000419128	0.0110103	22	24633271	24633443	+	transcribed_unprocessed_pseudogene	NA
ENSG00000172572	174.715	8.26537	2.11048	3.91634	8.99032e-05	0.00305903	12	20368536	20688583	+	protein_coding	PDE3A
ENSG00000111913	1169.79	8.29461	1.6694	4.96862	6.7432e-07	5.60325e-05	6	24804281	25042170	-	protein_coding	RIPOR2
ENSG00000233087	33.7436	8.31267	2.14038	3.88374	0.000102864	0.00341896	2	131360491	131364168	-	protein_coding	RAB6D
ENSG00000167749	234.195	8.40197	1.29683	6.47884	9.24295e-11	4.29199e-08	19	50906350	50911395	-	protein_coding	KLK4
ENSG00000152402	21.2399	8.42469	2.29544	3.67019	0.00024237	0.00695735	11	106674018	107018476	-	protein_coding	GUCY1A2
ENSG00000204385	1271.14	8.42794	1.54963	5.43867	5.36812e-08	7.92074e-06	6	31863191	31879046	-	protein_coding	SLC44A4
ENSG00000164175	15.7271	8.43686	2.79622	3.01723	0.00255094	0.046239	5	33944622	33984693	-	protein_coding	SLC45A2
ENSG00000230666	39.4351	8.47493	2.09305	4.04907	5.14206e-05	0.00191469	19	44542797	44549166	-	transcribed_unprocessed_pseudogene	CEACAM22P
ENSG00000289282	16.141	8.47671	2.77684	3.05264	0.00226835	0.0426294	6	31623873	31625499	+	protein_coding	NA
ENSG00000130294	3579.27	8.53907	1.94744	4.38478	1.16105e-05	0.000532869	2	240713760	240824293	-	protein_coding	KIF1A
ENSG00000248769	17.3826	8.5903	2.72348	3.15417	0.00160957	0.0324131	5	69653247	69654334	+	unprocessed_pseudogene	NA
ENSG00000214081	17.3826	8.5903	2.72348	3.15417	0.00160957	0.0324131	2	130681228	130681955	+	transcribed_unprocessed_pseudogene	CYP4F30P
ENSG00000128250	17.7965	8.62634	2.70712	3.18654	0.00143987	0.0297159	22	29438582	29442455	+	protein_coding	RFPL1
ENSG00000198930	17.7965	8.62634	2.70712	3.18654	0.00143987	0.0297159	X	152727483	152733735	-	protein_coding	CSAG1
ENSG00000184033	27.6247	8.64643	2.1667	3.99059	6.59088e-05	0.00234891	X	154617608	154619282	-	protein_coding	CTAG1B
ENSG00000168539	18.2104	8.66154	2.69141	3.21822	0.0012899	0.0271316	11	62908678	62921807	-	protein_coding	CHRM1
ENSG00000274419	18.2104	8.66154	2.69141	3.21822	0.0012899	0.0271316	17	38003975	38014908	+	protein_coding	TBC1D3D
ENSG00000184408	34.9682	8.68366	2.1421	4.0538	5.03922e-05	0.00189427	7	120273174	120750337	+	protein_coding	KCND2
ENSG00000231431	18.6242	8.69593	2.6763	3.24923	0.00115718	0.0248248	2	131296842	131309068	+	transcribed_unprocessed_pseudogene	FAR2P4
ENSG00000230076	176.022	8.72599	1.65013	5.28807	1.23616e-07	1.56131e-05	2	214847127	214847445	+	processed_pseudogene	RPL10P6
ENSG00000254717	19.0381	8.72954	2.66177	3.2796	0.00103954	0.0227316	11	58884946	58893460	+	transcribed_unprocessed_pseudogene	GLYATL1P2
ENSG00000055813	278.965	8.74324	1.59768	5.47245	4.4386e-08	6.73813e-06	2	56183989	56386172	+	protein_coding	CCDC85A
ENSG00000185924	378.333	8.74629	1.55087	5.63962	1.7043e-08	3.09282e-06	17	1934676	2025334	-	protein_coding	RTN4RL1
ENSG00000243792	19.8659	8.7946	2.63429	3.33851	0.0008423	0.0193288	2	158853754	158854576	+	transcribed_unprocessed_pseudogene	OR7E89P
ENSG00000078596	20.6936	8.85695	2.60875	3.3951	0.000686038	0.0162386	X	79360383	79367667	-	protein_coding	ITM2A
ENSG00000169668	20.6936	8.85695	2.60875	3.3951	0.000686038	0.0162386	22	21115928	21119758	+	transcribed_unprocessed_pseudogene	BCRP2
ENSG00000109819	54.2675	8.88008	2.04157	4.34963	1.36367e-05	0.000616894	4	23755040	23904089	-	protein_coding	PPARGC1A
ENSG00000269540	21.1075	8.88717	2.59663	3.42258	0.000620309	0.0149976	19	50058881	50060232	-	processed_pseudogene	NA
ENSG00000156564	33.075	8.92597	2.10345	4.2435	2.20062e-05	0.000931459	6	40391590	40587364	-	protein_coding	LRFN2
ENSG00000241418	22.3491	8.97434	2.56268	3.50194	0.00046189	0.0118116	X	131795656	131796167	-	processed_pseudogene	MCRIP2P1
ENSG00000004848	38.8942	8.98613	2.24677	3.99957	6.34566e-05	0.00227694	X	25003693	25016420	-	protein_coding	ARX
ENSG00000172987	55.4892	9.02332	2.00383	4.50305	6.69861e-06	0.000342258	10	98457076	99235862	-	protein_coding	HPSE2
ENSG00000231686	23.1768	9.02974	2.54184	3.55244	0.00038167	0.0102132	X	146619596	146620584	-	processed_pseudogene	ANKRD11P2
ENSG00000137674	61.2674	9.08066	2.00004	4.54025	5.61882e-06	0.000298687	11	102576831	102625332	-	protein_coding	MMP20
ENSG00000147036	533.689	9.10674	2.09951	4.33754	1.44084e-05	0.00064625	X	37571568	37684463	+	protein_coding	LANCL3
ENSG00000243955	25.2462	9.1598	2.4953	3.67082	0.000241777	0.00695735	6	52791370	52803860	-	protein_coding	GSTA1
ENSG00000257542	25.2462	9.1598	2.4953	3.67082	0.000241777	0.00695735	12	52107277	52108261	+	transcribed_unprocessed_pseudogene	OR7E47P
ENSG00000078725	258.247	9.22435	1.92118	4.80141	1.57553e-06	0.000109579	9	119153457	119369435	-	protein_coding	BRINP1
ENSG00000231240	26.9017	9.25623	2.46256	3.75879	0.000170738	0.00515413	2	130036957	130038422	+	processed_pseudogene	KLF2P1
ENSG00000221867	222.36	9.26639	2.49829	3.70909	0.000208003	0.00618446	X	152698766	152702347	+	protein_coding	MAGEA3
ENSG00000125780	65.4841	9.37188	2.31359	4.05079	5.10453e-05	0.00190521	20	2296000	2341079	+	protein_coding	TGM3
ENSG00000125813	29.7988	9.4112	2.41321	3.89987	9.62449e-05	0.0032399	20	21705658	21718481	+	protein_coding	PAX1
ENSG00000100078	67.217	9.44037	2.23122	4.23103	2.32628e-05	0.000971944	22	31134806	31140508	-	protein_coding	PLA2G3
ENSG00000196834	316.424	9.51913	1.5725	6.05352	1.41716e-09	3.51867e-07	2	130459454	130509707	-	protein_coding	POTEI
ENSG00000123407	32.282	9.53219	2.37736	4.00957	6.08293e-05	0.00218764	12	53954902	53958956	+	protein_coding	HOXC12
ENSG00000113430	311.535	9.57611	2.35434	4.06743	4.75338e-05	0.00179946	5	1877412	1887236	-	protein_coding	IRX4
ENSG00000148948	36.4208	9.71404	2.32764	4.17335	3.0015e-05	0.00119969	11	40114202	41459773	-	protein_coding	LRRC4C
ENSG00000225573	37.2485	9.74786	2.31892	4.20363	2.62672e-05	0.00107997	7	66606737	66607107	-	processed_pseudogene	RPL35P5
ENSG00000222038	37.6624	9.76448	2.31469	4.21848	2.45952e-05	0.00102456	2	130611439	130658037	+	protein_coding	POTEJ
ENSG00000014257	1267.54	9.77621	1.61741	6.04436	1.50003e-09	3.64346e-07	3	132317368	132368302	+	protein_coding	ACP3
ENSG00000091181	50.8175	9.77695	1.97201	4.95787	7.12697e-07	5.80003e-05	3	3066323	3126613	-	protein_coding	IL5RA
ENSG00000184012	6949.26	9.7797	2.02458	4.83049	1.36197e-06	9.77402e-05	21	41464299	41531116	-	protein_coding	TMPRSS2
ENSG00000198354	38.4901	9.79716	2.30649	4.24765	2.16022e-05	0.000916818	X	126163498	126166289	-	protein_coding	DCAF12L2
ENSG00000047648	790.454	9.80127	1.61582	6.06583	1.31275e-09	3.34286e-07	X	11117650	11665920	-	protein_coding	ARHGAP6
ENSG00000106772	3492.1	9.81226	2.34489	4.18453	2.85751e-05	0.00115975	9	76611375	76906114	-	protein_coding	PRUNE2
ENSG00000233327	39.3179	9.82913	2.29861	4.27612	1.90176e-05	0.000824861	17	18513284	18519674	-	transcribed_unprocessed_pseudogene	USP32P2
ENSG00000188257	107.424	9.86577	1.89463	5.20722	1.91692e-07	2.11639e-05	1	19975430	19980416	-	protein_coding	PLA2G2A
ENSG00000131831	174.148	9.9167	1.9087	5.19553	2.04135e-07	2.19244e-05	X	17800048	17861337	-	protein_coding	RAI2
ENSG00000126890	41.8011	9.92105	2.27671	4.35763	1.3148e-05	0.000596498	X	154651971	154653579	-	protein_coding	CTAG2
ENSG00000166292	80.9676	9.97635	1.90754	5.22994	1.69561e-07	1.95404e-05	17	55719626	55732121	-	protein_coding	TMEM100
ENSG00000251491	43.4566	9.97927	2.26341	4.40895	1.03871e-05	0.00048662	2	158862310	158863285	+	transcribed_unprocessed_pseudogene	OR7E28P
ENSG00000229119	1541.42	9.98591	2.02243	4.93758	7.90967e-07	6.24389e-05	5	166382304	166382599	+	processed_pseudogene	RPLP0P9
ENSG00000011677	45.5259	10.0489	2.24806	4.47005	7.82024e-06	0.000385831	X	152166233	152451315	-	protein_coding	GABRA3
ENSG00000139220	63.8663	10.127	1.9234	5.26517	1.40056e-07	1.67516e-05	12	81257974	81759553	-	protein_coding	PPFIA2
ENSG00000242574	126.477	10.1311	2.30573	4.39387	1.11351e-05	0.000515547	6	32934628	32941028	-	protein_coding	HLA-DMB
ENSG00000213759	48.8369	10.1539	2.22604	4.56141	5.08108e-06	0.000277735	4	69199950	69214748	-	protein_coding	UGT2B11
ENSG00000159674	20190.8	10.1614	2.06343	4.9245	8.45747e-07	6.54542e-05	4	1166931	1208962	-	protein_coding	SPON2
ENSG00000143554	51.3202	10.2279	2.21129	4.62533	3.74e-06	0.000217085	1	153774353	153780157	+	protein_coding	SLC27A3
ENSG00000240253	51.3202	10.2279	2.21129	4.62533	3.74e-06	0.000217085	2	130690132	130702428	+	transcribed_unprocessed_pseudogene	FAR2P3
ENSG00000176566	53.3895	10.2869	2.19998	4.67589	2.92674e-06	0.000178407	8	87870746	87874015	-	protein_coding	DCAF4L2
ENSG00000186458	55.8727	10.3546	2.18746	4.73362	2.20555e-06	0.00014271	20	257723	261096	+	protein_coding	DEFB132
ENSG00000275011	56.7005	10.3765	2.18352	4.75219	2.01228e-06	0.000132928	17	8063935	8072533	+	unprocessed_pseudogene	ALOXE3P1
ENSG00000169083	680.31	10.3872	2.42846	4.27728	1.89187e-05	0.000822834	X	67544020	67730619	+	protein_coding	AR
ENSG00000111052	58.356	10.4193	2.17596	4.78839	1.68126e-06	0.000115408	12	80792519	80937934	-	protein_coding	LIN7A
ENSG00000185303	134.501	10.4194	1.8784	5.54697	2.90669e-08	4.68274e-06	10	79555851	79560407	-	protein_coding	SFTPA2
ENSG00000166840	432.182	10.4746	1.5292	6.84969	7.40117e-12	6.14998e-09	11	58905397	59043527	+	protein_coding	GLYATL1
ENSG00000286221	619.795	10.5349	1.53381	6.86842	6.49187e-12	5.69409e-09	16	80828735	81006894	-	protein_coding	NA
ENSG00000240738	63.3224	10.5407	2.15552	4.89009	1.00791e-06	7.6504e-05	8	33859479	33860223	-	processed_pseudogene	RPL6P22
ENSG00000183117	134.371	10.6004	2.16363	4.89938	9.61418e-07	7.33279e-05	8	2935352	4994972	-	protein_coding	CSMD1
ENSG00000268916	66.6334	10.6163	2.14352	4.95276	7.31691e-07	5.89385e-05	X	152753920	152760222	+	protein_coding	CSAG3
ENSG00000187474	68.7028	10.6616	2.13657	4.99007	6.03578e-07	5.17896e-05	19	51795156	51826190	+	protein_coding	FPR3
ENSG00000213401	68.7028	10.6616	2.13657	4.99007	6.03578e-07	5.17896e-05	X	152733756	152737669	+	protein_coding	MAGEA12
ENSG00000086205	3837.71	10.7543	2.81501	3.82033	0.000133275	0.00422441	11	49145091	49208638	-	protein_coding	FOLH1
ENSG00000139874	75.7386	10.806	2.1157	5.10753	3.26396e-07	3.16144e-05	14	38207903	38213067	+	protein_coding	SSTR1
ENSG00000141668	76.5664	10.8221	2.11348	5.12049	3.0475e-07	3.00712e-05	18	72536679	72638521	-	protein_coding	CBLN2
ENSG00000183305	76.5664	10.8221	2.11348	5.12049	3.0475e-07	3.00712e-05	X	152714585	152718607	+	protein_coding	MAGEA2B
ENSG00000165556	156.271	10.9004	2.12368	5.13279	2.85485e-07	2.85268e-05	13	27960917	27969315	-	protein_coding	CDX2
ENSG00000273777	133.414	10.9675	1.83928	5.96293	2.47753e-09	5.50919e-07	19	44501676	44529788	-	protein_coding	CEACAM20
ENSG00000140506	451.965	10.9705	1.55328	7.0628	1.63177e-12	2.14686e-09	15	74812715	74825757	+	protein_coding	LMAN1L
ENSG00000124721	162.939	10.9709	1.82514	6.01098	1.844e-09	4.21929e-07	6	38715310	39030792	+	protein_coding	DNAH8
ENSG00000011114	85.6715	10.988	2.09186	5.25276	1.49838e-07	1.75233e-05	14	93237549	93333092	-	protein_coding	BTBD7
ENSG00000239402	86.0854	10.9951	2.09098	5.25836	1.45342e-07	1.71243e-05	2	130439284	130440296	-	transcribed_unprocessed_pseudogene	CYP4F62P
ENSG00000131771	839.064	11.0617	1.54273	7.17021	7.48807e-13	1.07474e-09	17	39626739	39636626	+	protein_coding	PPP1R1B
ENSG00000175928	236.883	11.2692	1.81559	6.20691	5.40357e-10	1.60965e-07	3	3799430	3849834	+	protein_coding	LRRN1
ENSG00000211689	114.643	11.4167	2.04529	5.58193	2.37858e-08	3.91178e-06	7	38257878	38265678	-	TR_C_gene	TRGC1
ENSG00000227191	134.095	11.6465	2.02506	5.75119	8.86187e-09	1.7273e-06	7	38239579	38249572	-	TR_C_gene	TRGC2
ENSG00000165125	2212.64	11.6677	1.51955	7.67838	1.61119e-14	5.08748e-11	7	142871207	142885745	-	protein_coding	TRPV6
ENSG00000155495	156.444	11.8721	2.00791	5.91266	3.36622e-09	7.34806e-07	X	141903893	141909374	+	protein_coding	MAGEC1
ENSG00000134240	784.822	12.1005	1.8352	6.5936	4.29292e-11	2.29175e-08	1	119748001	119768905	-	protein_coding	HMGCS2
ENSG00000078898	184.587	12.1137	1.99212	6.08081	1.19578e-09	3.14648e-07	20	33007703	33023703	+	protein_coding	BPIFB2
ENSG00000163331	1301.3	12.2657	1.84716	6.64029	3.13063e-11	1.97706e-08	2	158795316	158862781	+	protein_coding	DAPL1
ENSG00000105707	948.873	12.551	1.63158	7.69255	1.44233e-14	5.08748e-11	19	35040505	35066573	+	protein_coding	HPN
ENSG00000268606	252.048	12.5675	1.96845	6.38449	1.71971e-10	6.96172e-08	X	152749862	152753884	-	protein_coding	MAGEA2
ENSG00000144339	1686.96	12.7372	1.95358	6.51994	7.03355e-11	3.36502e-08	2	191949042	192194933	-	protein_coding	TMEFF2
ENSG00000167751	5019.16	12.7458	2.17022	5.87304	4.27881e-09	8.77323e-07	19	50861567	50880567	+	protein_coding	KLK2
ENSG00000103460	404.4	12.7855	1.75689	7.27733	3.40482e-13	5.97281e-10	16	52436416	52547802	-	protein_coding	TOX3
ENSG00000096088	312.887	12.8819	1.95577	6.58661	4.4999e-11	2.29175e-08	6	41736710	41754109	-	protein_coding	PGC
ENSG00000289746	468.503	13.4676	1.93822	6.94845	3.6932e-12	3.64427e-09	7	38259642	38273636	-	protein_coding	TARP
ENSG00000196091	526.445	13.6366	1.93432	7.04981	1.79164e-12	2.17588e-09	12	101568352	101686028	+	protein_coding	MYBPC1
ENSG00000150594	824.847	14.2866	1.92288	7.42979	1.0877e-13	2.45322e-10	10	111077028	111080907	+	protein_coding	ADRA2A
ENSG00000142515	41836.1	18.7807	2.03682	9.22062	2.95374e-20	4.66336e-16	19	50854914	50860764	+	protein_coding	KLK3
